# Supplementary material for: Structural Insights to the Heterotetrameric Interaction between the Vibrio parahaemolyticus PirAvp and PirBvp Toxins and Activation of the Cry-Like Pore-Forming Domain
Source: Toxins (Basel). 2019 Apr 22;11(4):233. doi: 10.3390/toxins11040233 (PMC6520838; doi:10.3390/toxins11040233)
Supplement: Supplementary file 1 [file toxins-11-00233-s001.zip]

Archive with 4 entries (3 files):
- toxins-481929-supplementary/toxins-481929-final-manuscript-supplementary/
- toxins-481929-supplementary/toxins-481929-final-manuscript-supplementary/PirAB dimer model.pdb
- toxins-481929-supplementary/toxins-481929-final-manuscript-supplementary/PirAB tetramer model.pdb
- toxins-481929-supplementary/toxins-481929-final-manuscript-supplementary/toxins-481929-SI.pdf
