# Supplementary material for: Structural Insights to the Heterotetrameric Interaction between the Vibrio parahaemolyticus PirAvp and PirBvp Toxins and Activation of the Cry-Like Pore-Forming Domain
Source: Toxins (Basel). 2019 Apr 22;11(4):233. doi: 10.3390/toxins11040233 (PMC6520838; doi:10.3390/toxins11040233)
Supplement: Supplementary file 1 [file toxins-11-00233-s001.zip › toxins-481929-supplementary/toxins-481929-final-manuscript-supplementary/PirAB dimer model.pdb]

ATOM      1  N   ASN A   4      48.280  67.977 -13.876  2.00  1.00      A    N  
ATOM      2  CA  ASN A   4      46.931  68.578 -13.766  2.00  1.00      A    C  
ATOM      3  C   ASN A   4      46.307  67.940 -12.544  2.00  1.00      A    C  
ATOM      4  O   ASN A   4      45.222  67.372 -12.690  2.00  1.00      A    O  
ATOM      5  CB  ASN A   4      46.047  68.172 -14.953  2.00  1.00      A    C  
ATOM      6  CG  ASN A   4      46.789  67.533 -16.105  2.00  1.00      A    C  
ATOM      7  ND2 ASN A   4      46.274  67.728 -17.336  2.00  1.00      A    N  
ATOM      8  OD1 ASN A   4      47.817  66.875 -15.895  2.00  1.00      A    O  
ATOM      9  N   ILE A   5      46.932  67.991 -11.368 12.00  1.00      A    N  
ATOM     10  CA  ILE A   5      46.331  67.396 -10.188 12.00  1.00      A    C  
ATOM     11  C   ILE A   5      45.210  68.385  -9.738 12.00  0.00      A    C  
ATOM     12  O   ILE A   5      45.403  69.614  -9.720 12.00  1.00      A    O  
ATOM     13  CB  ILE A   5      47.394  67.332  -9.078 10.00  1.00      A    C  
ATOM     14  CG1 ILE A   5      48.558  66.429  -9.543 10.00  1.00      A    C  
ATOM     15  CG2 ILE A   5      46.741  66.831  -7.769 10.00  1.00      A    C  
ATOM     16  CD1 ILE A   5      49.644  66.407  -8.446 10.00  1.00      A    C  
ATOM     17  N   LYS A   6      44.047  67.812  -9.434  4.00  1.00      A    N  
ATOM     18  CA  LYS A   6      42.859  68.494  -8.894  4.00  1.00      A    C  
ATOM     19  C   LYS A   6      42.654  68.239  -7.390  4.00  0.00      A    C  
ATOM     20  O   LYS A   6      42.922  67.136  -6.911  2.00  1.00      A    O  
ATOM     21  CB  LYS A   6      41.626  68.116  -9.740  4.00  1.00      A    C  
ATOM     22  CG  LYS A   6      40.359  68.845  -9.318  1.00  1.00      A    C  
ATOM     23  CD  LYS A   6      39.217  68.443 -10.228 11.00  1.00      A    C  
ATOM     24  CE  LYS A   6      37.834  68.609  -9.609 11.00  1.00      A    C  
ATOM     25  NZ  LYS A   6      36.890  68.763 -10.774 11.00  1.00      A    N1+
ATOM     26  N   HIS A   7      42.190  69.222  -6.635  4.00  1.00      A    N  
ATOM     27  CA  HIS A   7      41.880  68.916  -5.239  3.00  1.00      A    C  
ATOM     28  C   HIS A   7      40.419  68.487  -5.192  3.00  1.00      A    C  
ATOM     29  O   HIS A   7      39.596  69.065  -5.905  3.00  1.00      A    O  
ATOM     30  CB  HIS A   7      42.326  70.085  -4.343  3.00  1.00      A    C  
ATOM     31  CG  HIS A   7      43.814  70.258  -4.472  4.00  1.00      A    C  
ATOM     32  CD2 HIS A   7      44.539  71.046  -5.305  4.00  1.00      A    C  
ATOM     33  ND1 HIS A   7      44.738  69.531  -3.741  4.00  1.00      A    N  
ATOM     34  CE1 HIS A   7      45.962  69.896  -4.085  4.00  1.00      A    C  
ATOM     35  NE2 HIS A   7      45.868  70.810  -5.035  4.00  1.00      A    N  
ATOM     36  N   GLU A   8      40.146  67.479  -4.364  8.00  1.00      A    N  
ATOM     37  CA  GLU A   8      38.809  66.981  -4.107  8.00  1.00      A    C  
ATOM     38  C   GLU A   8      38.539  67.102  -2.625  8.00  0.00      A    C  
ATOM     39  O   GLU A   8      39.497  67.088  -1.835  8.00  1.00      A    O  
ATOM     40  CB  GLU A   8      38.723  65.489  -4.453  8.00  1.00      A    C  
ATOM     41  CG  GLU A   8      39.021  65.194  -5.946  8.00  1.00      A    C  
ATOM     42  CD  GLU A   8      37.962  65.668  -6.881  9.00  1.00      A    C  
ATOM     43  OE1 GLU A   8      36.875  66.132  -6.483  9.00  1.00      A    O  
ATOM     44  OE2 GLU A   8      38.281  65.659  -8.088  9.00  1.00      A    O1-
ATOM     45  N   THR A   9      37.266  67.264  -2.279  2.00  1.00      A    N  
ATOM     46  CA  THR A   9      36.920  67.345  -0.849  2.00  1.00      A    C  
ATOM     47  C   THR A   9      36.179  66.091  -0.383  2.00  0.00      A    C  
ATOM     48  O   THR A   9      35.173  65.658  -1.008  2.00  0.00      A    O  
ATOM     49  CB  THR A   9      35.977  68.574  -0.601  2.00  1.00      A    C  
ATOM     50  CG2 THR A   9      36.573  69.821  -1.009  2.00  1.00      A    C  
ATOM     51  OG1 THR A   9      34.794  68.324  -1.359  2.00  1.00      A    O  
ATOM     52  N   ASP A  10      36.648  65.527   0.742  8.00  1.00      A    N  
ATOM     53  CA  ASP A  10      35.962  64.443   1.465  9.00  0.00      A    C  
ATOM     54  C   ASP A  10      35.670  65.014   2.851  8.00  1.00      A    C  
ATOM     55  O   ASP A  10      35.899  66.206   3.145  8.00  1.00      A    O  
ATOM     56  CB  ASP A  10      36.807  63.180   1.459  9.00  1.00      A    C  
ATOM     57  CG  ASP A  10      36.978  62.683   0.089  9.00  1.00      A    C  
ATOM     58  OD1 ASP A  10      35.895  62.263  -0.439  9.00  0.00      A    O  
ATOM     59  OD2 ASP A  10      38.184  62.668  -0.362  9.00  1.00      A    O1-
ATOM     60  N   TYR A  11      35.000  64.213   3.683  3.00  0.00      A    N  
ATOM     61  CA  TYR A  11      34.683  64.615   5.044  3.00  1.00      A    C  
ATOM     62  C   TYR A  11      35.411  63.741   6.063  3.00  1.00      A    C  
ATOM     63  O   TYR A  11      35.742  62.596   5.801  3.00  0.00      A    O  
ATOM     64  CB  TYR A  11      33.173  64.410   5.344  3.00  1.00      A    C  
ATOM     65  CG  TYR A  11      32.163  65.047   4.366  3.00  1.00      A    C  
ATOM     66  CD1 TYR A  11      32.439  66.290   3.726  6.00  1.00      A    C  
ATOM     67  CD2 TYR A  11      30.897  64.452   4.121  6.00  1.00      A    C  
ATOM     68  CE1 TYR A  11      31.537  66.832   2.821  6.00  1.00      A    C  
ATOM     69  CE2 TYR A  11      29.992  65.016   3.194  6.00  1.00      A    C  
ATOM     70  CZ  TYR A  11      30.323  66.244   2.581  6.00  1.00      A    C  
ATOM     71  OH  TYR A  11      29.431  66.757   1.672  6.00  1.00      A    O  
ATOM     72  N   SER A  12      35.578  64.303   7.231  2.00  1.00      A    N  
ATOM     73  CA  SER A  12      35.935  63.524   8.401  2.00  0.00      A    C  
ATOM     74  C   SER A  12      35.156  63.959   9.597  2.00  0.00      A    C  
ATOM     75  O   SER A  12      34.550  65.013   9.649  2.00  1.00      A    O  
ATOM     76  CB  SER A  12      37.424  63.602   8.648  2.00  1.00      A    C  
ATOM     77  OG  SER A  12      37.792  64.872   9.159  2.00  1.00      A    O  
ATOM     78  N   HIS A  13      35.195  63.080  10.651  4.00  0.00      A    N  
ATOM     79  CA  HIS A  13      34.513  63.418  11.915  3.00  1.00      A    C  
ATOM     80  C   HIS A  13      35.180  62.608  13.019  3.00  0.00      A    C  
ATOM     81  O   HIS A  13      35.523  61.447  12.864  3.00  0.00      A    O  
ATOM     82  CB  HIS A  13      33.066  63.022  11.802  3.00  0.00      A    C  
ATOM     83  CG  HIS A  13      32.096  63.566  12.784  4.00  1.00      A    C  
ATOM     84  CD2 HIS A  13      30.955  64.268  12.527  4.00  1.00      A    C  
ATOM     85  ND1 HIS A  13      32.123  63.406  14.155  4.00  0.00      A    N  
ATOM     86  CE1 HIS A  13      31.074  63.975  14.722  4.00  1.00      A    C  
ATOM     87  NE2 HIS A  13      30.336  64.478  13.730  4.00  1.00      A    N  
ATOM     88  N   ASP A  14      35.375  63.268  14.166  8.00  1.00      A    N  
ATOM     89  CA  ASP A  14      35.942  62.588  15.364  9.00  0.00      A    C  
ATOM     90  C   ASP A  14      34.818  62.014  16.201  8.00  1.00      A    C  
ATOM     91  O   ASP A  14      33.705  62.579  16.224  8.00  1.00      A    O  
ATOM     92  CB  ASP A  14      36.706  63.586  16.212  9.00  1.00      A    C  
ATOM     93  CG  ASP A  14      37.946  64.118  15.520  9.00  1.00      A    C  
ATOM     94  OD1 ASP A  14      38.394  63.622  14.504  9.00  1.00      A    O  
ATOM     95  OD2 ASP A  14      38.463  65.147  16.023  9.00  1.00      A    O1-
ATOM     96  N   TRP A  15      35.047  60.904  16.859 12.00  0.00      A    N  
ATOM     97  CA  TRP A  15      34.039  60.189  17.650 12.00  1.00      A    C  
ATOM     98  C   TRP A  15      34.643  59.630  18.903 12.00  1.00      A    C  
ATOM     99  O   TRP A  15      35.851  59.327  18.990  3.00  1.00      A    O  
ATOM    100  CB  TRP A  15      33.443  59.014  16.855 12.00  0.00      A    C  
ATOM    101  CG  TRP A  15      32.791  59.470  15.562  3.00  0.00      A    C  
ATOM    102  CD1 TRP A  15      33.355  59.370  14.300  6.00  0.00      A    C  
ATOM    103  CD2 TRP A  15      31.457  59.975  15.393  3.00  0.00      A    C  
ATOM    104  CE2 TRP A  15      31.258  60.150  14.012  6.00  0.00      A    C  
ATOM    105  CE3 TRP A  15      30.440  60.281  16.298  7.00  1.00      A    C  
ATOM    106  NE1 TRP A  15      32.425  59.798  13.384  6.00  0.00      A    N  
ATOM    107  CZ2 TRP A  15      30.034  60.679  13.518  6.00  1.00      A    C  
ATOM    108  CZ3 TRP A  15      29.238  60.770  15.821  7.00  1.00      A    C  
ATOM    109  CH2 TRP A  15      29.078  60.950  14.430  7.00  1.00      A    C  
ATOM    110  N   THR A  16      33.777  59.481  19.896  2.00  1.00      A    N  
ATOM    111  CA  THR A  16      34.115  58.766  21.142  2.00  0.00      A    C  
ATOM    112  C   THR A  16      33.267  57.527  21.209  2.00  0.00      A    C  
ATOM    113  O   THR A  16      32.152  57.466  20.664  2.00  1.00      A    O  
ATOM    114  CB  THR A  16      33.871  59.651  22.350  2.00  1.00      A    C  
ATOM    115  CG2 THR A  16      34.671  60.896  22.262  2.00  1.00      A    C  
ATOM    116  OG1 THR A  16      32.510  60.016  22.478  2.00  1.00      A    O  
ATOM    117  N   VAL A  17      33.832  56.502  21.861 12.00  0.00      A    N  
ATOM    118  CA  VAL A  17      33.122  55.196  21.983 12.00  0.00      A    C  
ATOM    119  C   VAL A  17      33.256  54.719  23.416 12.00  0.00      A    C  
ATOM    120  O   VAL A  17      34.370  54.465  23.889 12.00  0.00      A    O  
ATOM    121  CB  VAL A  17      33.673  54.131  20.978 10.00  0.00      A    C  
ATOM    122  CG1 VAL A  17      32.659  52.964  20.877 10.00  0.00      A    C  
ATOM    123  CG2 VAL A  17      33.937  54.702  19.594 10.00  0.00      A    C  
ATOM    124  N   GLU A  18      32.128  54.602  24.120  8.00  1.00      A    N  
ATOM    125  CA  GLU A  18      32.235  54.262  25.548  8.00  0.00      A    C  
ATOM    126  CA  GLU A  18      32.122  54.189  25.541  8.00  0.00      A    C  
ATOM    127  C   GLU A  18      32.766  52.842  25.749  8.00  0.00      A    C  
ATOM    128  O   GLU A  18      32.554  51.900  24.957  8.00  0.00      A    O  
ATOM    129  CB  GLU A  18      30.877  54.563  26.206  8.00  0.00      A    C  
ATOM    130  CB  GLU A  18      30.681  54.085  26.066  8.00  1.00      A    C  
ATOM    131  CG  GLU A  18      30.376  56.006  26.099  8.00  1.00      A    C  
ATOM    132  CG  GLU A  18      30.066  55.421  26.359  8.00  1.00      A    C  
ATOM    133  CD  GLU A  18      31.400  57.051  26.563  9.00  1.00      A    C  
ATOM    134  CD  GLU A  18      30.663  56.167  27.561  9.00  1.00      A    C  
ATOM    135  OE1 GLU A  18      31.587  58.131  25.939  9.00  1.00      A    O  
ATOM    136  OE1 GLU A  18      30.738  55.663  28.732  9.00  1.00      A    O  
ATOM    137  OE2 GLU A  18      32.028  56.815  27.632  9.00  1.00      A    O1-
ATOM    138  OE2 GLU A  18      31.007  57.340  27.337  9.00  1.00      A    O1-
ATOM    139  N   PRO A  19      33.524  52.640  26.851  3.00  0.00      A    N  
ATOM    140  CA  PRO A  19      34.160  51.346  27.090  3.00  0.00      A    C  
ATOM    141  C   PRO A  19      33.101  50.305  27.541  3.00  0.00      A    C  
ATOM    142  O   PRO A  19      31.928  50.636  27.788  3.00  1.00      A    O  
ATOM    143  CB  PRO A  19      35.147  51.665  28.250  3.00  0.00      A    C  
ATOM    144  CG  PRO A  19      34.455  52.800  28.968  3.00  1.00      A    C  
ATOM    145  CD  PRO A  19      33.877  53.667  27.873  3.00  0.00      A    C  
ATOM    146  N   ASN A  20      33.544  49.040  27.575  2.00  0.00      A    N  
ATOM    147  CA  ASN A  20      32.690  47.940  28.129  2.00  1.00      A    C  
ATOM    148  C   ASN A  20      31.419  47.794  27.334  2.00  1.00      A    C  
ATOM    149  O   ASN A  20      30.357  47.495  27.883  2.00  1.00      A    O  
ATOM    150  CB  ASN A  20      32.416  48.136  29.620  2.00  1.00      A    C  
ATOM    151  CG  ASN A  20      33.771  48.365  30.335  2.00  1.00      A    C  
ATOM    152  ND2 ASN A  20      34.672  47.429  30.224  2.00  1.00      A    N  
ATOM    153  OD1 ASN A  20      33.931  49.415  30.909  2.00  1.00      A    O  
ATOM    154  N   GLY A  21      31.505  47.942  26.004  5.00  0.00      A    N  
ATOM    155  CA  GLY A  21      30.440  47.572  25.079  5.00  1.00      A    C  
ATOM    156  C   GLY A  21      29.804  48.775  24.456  5.00  1.00      A    C  
ATOM    157  O   GLY A  21      28.729  48.582  23.840  5.00  1.00      A    O  
ATOM    158  N   GLY A  22      30.385  49.986  24.508  5.00  0.00      A    N  
ATOM    159  CA  GLY A  22      29.747  51.092  23.814  5.00  1.00      A    C  
ATOM    160  C   GLY A  22      29.704  50.874  22.303  5.00  0.00      A    C  
ATOM    161  O   GLY A  22      30.595  50.236  21.713  5.00  0.00      A    O  
ATOM    162  N   VAL A  23      28.654  51.453  21.721 12.00  1.00      A    N  
ATOM    163  CA  VAL A  23      28.464  51.403  20.269 12.00  0.00      A    C  
ATOM    164  C   VAL A  23      28.239  52.812  19.801 12.00  0.00      A    C  
ATOM    165  O   VAL A  23      27.347  53.495  20.333 12.00  1.00      A    O  
ATOM    166  CB  VAL A  23      27.234  50.494  19.904 10.00  1.00      A    C  
ATOM    167  CG1 VAL A  23      27.046  50.505  18.387 10.00  1.00      A    C  
ATOM    168  CG2 VAL A  23      27.420  49.082  20.433 10.00  1.00      A    C  
ATOM    169  N   THR A  24      28.986  53.305  18.859  2.00  0.00      A    N  
ATOM    170  CA  THR A  24      28.796  54.630  18.314  2.00  1.00      A    C  
ATOM    171  C   THR A  24      28.512  54.487  16.819  2.00  0.00      A    C  
ATOM    172  O   THR A  24      29.275  53.884  16.089  2.00  0.00      A    O  
ATOM    173  CB  THR A  24      30.045  55.526  18.519  2.00  0.00      A    C  
ATOM    174  CG2 THR A  24      29.832  56.917  17.872  2.00  1.00      A    C  
ATOM    175  OG1 THR A  24      30.189  55.627  19.921  2.00  1.00      A    O  
ATOM    176  N   GLU A  25      27.385  55.071  16.376  8.00  1.00      A    N  
ATOM    177  CA  GLU A  25      27.033  55.121  14.937  8.00  0.00      A    C  
ATOM    178  CA  GLU A  25      27.069  55.038  14.968  8.00  0.00      A    C  
ATOM    179  C   GLU A  25      27.806  56.205  14.266  8.00  0.00      A    C  
ATOM    180  O   GLU A  25      27.709  57.373  14.655  8.00  1.00      A    O  
ATOM    181  CB  GLU A  25      25.580  55.466  14.645  8.00  1.00      A    C  
ATOM    182  CB  GLU A  25      25.545  54.962  14.982  8.00  1.00      A    C  
ATOM    183  CG  GLU A  25      24.704  54.401  15.100  8.00  1.00      A    C  
ATOM    184  CG  GLU A  25      24.995  54.810  13.603  8.00  0.00      A    C  
ATOM    185  CD  GLU A  25      23.264  54.673  14.714  9.00  1.00      A    C  
ATOM    186  CD  GLU A  25      23.540  55.105  13.427  9.00  1.00      A    C  
ATOM    187  OE1 GLU A  25      22.769  55.823  14.917  9.00  1.00      A    O  
ATOM    188  OE1 GLU A  25      22.940  55.894  14.167  9.00  1.00      A    O  
ATOM    189  OE2 GLU A  25      22.625  53.763  14.399  9.00  1.00      A    O1-
ATOM    190  OE2 GLU A  25      22.958  54.758  12.398  9.00  1.00      A    O1-
ATOM    191  N   VAL A  26      28.594  55.879  13.245 12.00  0.00      A    N  
ATOM    192  CA  VAL A  26      29.425  56.880  12.568 12.00  0.00      A    C  
ATOM    193  C   VAL A  26      28.970  57.187  11.150 12.00  1.00      A    C  
ATOM    194  O   VAL A  26      29.400  58.154  10.563 12.00  1.00      A    O  
ATOM    195  CB  VAL A  26      30.914  56.528  12.617 10.00  0.00      A    C  
ATOM    196  CG1 VAL A  26      31.361  56.379  14.083 10.00  0.00      A    C  
ATOM    197  CG2 VAL A  26      31.236  55.276  11.813 10.00  0.00      A    C  
ATOM    198  N   ASP A  27      28.052  56.357  10.586  8.00  0.00      A    N  
ATOM    199  CA  ASP A  27      27.430  56.676   9.332  9.00  1.00      A    C  
ATOM    200  C   ASP A  27      26.117  55.919   9.299  8.00  1.00      A    C  
ATOM    201  O   ASP A  27      26.012  54.868   9.961  8.00  0.00      A    O  
ATOM    202  CB  ASP A  27      28.263  56.287   8.114  9.00  0.00      A    C  
ATOM    203  CG  ASP A  27      27.984  57.027   6.827  9.00  1.00      A    C  
ATOM    204  OD1 ASP A  27      27.055  57.860   6.834  9.00  1.00      A    O  
ATOM    205  OD2 ASP A  27      28.669  56.741   5.825  9.00  0.00      A    O1-
ATOM    206  N   SER A  28      25.150  56.387   8.515  2.00  1.00      A    N  
ATOM    207  CA  SER A  28      23.891  55.713   8.366  2.00  0.00      A    C  
ATOM    208  C   SER A  28      23.181  56.150   7.131  2.00  1.00      A    C  
ATOM    209  O   SER A  28      23.326  57.316   6.711  2.00  1.00      A    O  
ATOM    210  CB  SER A  28      23.025  55.747   9.551  2.00  0.00      A    C  
ATOM    211  OG  SER A  28      22.514  57.022   9.598  2.00  1.00      A    O  
ATOM    212  N   LYS A  29      22.396  55.278   6.561  4.00  0.00      A    N  
ATOM    213  CA  LYS A  29      21.655  55.586   5.374  4.00  1.00      A    C  
ATOM    214  C   LYS A  29      20.390  54.791   5.318  4.00  0.00      A    C  
ATOM    215  O   LYS A  29      20.445  53.512   5.410  2.00  0.00      A    O  
ATOM    216  CB  LYS A  29      22.453  55.384   4.084  4.00  1.00      A    C  
ATOM    217  CG  LYS A  29      21.628  55.696   2.830  1.00  1.00      A    C  
ATOM    218  CD  LYS A  29      22.240  56.152   1.592 11.00  1.00      A    C  
ATOM    219  CE  LYS A  29      22.919  55.000   0.911 11.00  1.00      A    C  
ATOM    220  NZ  LYS A  29      23.656  55.398  -0.352 11.00  1.00      A    N1+
ATOM    221  N   HIS A  30      19.259  55.457   5.093  4.00  1.00      A    N  
ATOM    222  CA  HIS A  30      17.974  54.798   4.989  3.00  0.00      A    C  
ATOM    223  C   HIS A  30      17.382  55.159   3.665  3.00  0.00      A    C  
ATOM    224  O   HIS A  30      17.187  56.352   3.367  3.00  1.00      A    O  
ATOM    225  CB  HIS A  30      17.060  55.292   6.131  3.00  1.00      A    C  
ATOM    226  CG  HIS A  30      17.665  55.083   7.460  4.00  1.00      A    C  
ATOM    227  CD2 HIS A  30      18.334  55.958   8.263  4.00  1.00      A    C  
ATOM    228  ND1 HIS A  30      17.723  53.863   8.068  4.00  0.00      A    N  
ATOM    229  CE1 HIS A  30      18.399  54.029   9.203  4.00  1.00      A    C  
ATOM    230  NE2 HIS A  30      18.791  55.275   9.350  4.00  1.00      A    N  
ATOM    231  N   THR A  31      17.137  54.149   2.854  2.00  0.00      A    N  
ATOM    232  CA  THR A  31      16.613  54.296   1.477  2.00  1.00      A    C  
ATOM    233  C   THR A  31      15.499  53.252   1.350  2.00  0.00      A    C  
ATOM    234  O   THR A  31      15.697  52.178   0.764  2.00  0.00      A    O  
ATOM    235  CB  THR A  31      17.745  54.082   0.452  2.00  1.00      A    C  
ATOM    236  CG2 THR A  31      18.708  55.222   0.387  2.00  1.00      A    C  
ATOM    237  OG1 THR A  31      18.516  52.911   0.738  2.00  0.00      A    O  
ATOM    238  N   PRO A  32      14.325  53.531   1.940  3.00  0.00      A    N  
ATOM    239  CA  PRO A  32      13.336  52.481   2.138  3.00  0.00      A    C  
ATOM    240  C   PRO A  32      12.516  52.177   0.882  3.00  0.00      A    C  
ATOM    241  O   PRO A  32      11.824  51.158   0.850  3.00  1.00      A    O  
ATOM    242  CB  PRO A  32      12.407  53.073   3.237  3.00  1.00      A    C  
ATOM    243  CG  PRO A  32      12.538  54.564   3.001  3.00  1.00      A    C  
ATOM    244  CD  PRO A  32      14.004  54.791   2.689  3.00  1.00      A    C  
ATOM    245  N   ILE A  33      12.614  53.022  -0.155 12.00  0.00      A    N  
ATOM    246  CA  ILE A  33      11.821  52.789  -1.382 12.00  1.00      A    C  
ATOM    247  C   ILE A  33      12.651  52.034  -2.352 12.00  0.00      A    C  
ATOM    248  O   ILE A  33      12.270  50.923  -2.755 12.00  1.00      A    O  
ATOM    249  CB  ILE A  33      11.308  54.122  -1.953 10.00  1.00      A    C  
ATOM    250  CG1 ILE A  33      10.487  54.868  -0.938 10.00  1.00      A    C  
ATOM    251  CG2 ILE A  33      10.535  53.757  -3.256 10.00  1.00      A    C  
ATOM    252  CD1 ILE A  33      10.069  56.294  -1.402 10.00  1.00      A    C  
ATOM    253  N   ILE A  34      13.793  52.561  -2.737 12.00  1.00      A    N  
ATOM    254  CA  ILE A  34      14.709  51.958  -3.664 12.00  0.00      A    C  
ATOM    255  C   ILE A  34      16.035  51.810  -2.959 12.00  0.00      A    C  
ATOM    256  O   ILE A  34      16.644  52.787  -2.517 12.00  1.00      A    O  
ATOM    257  CB  ILE A  34      14.874  52.799  -4.956 10.00  1.00      A    C  
ATOM    258  CG1 ILE A  34      13.533  53.160  -5.588 10.00  1.00      A    C  
ATOM    259  CG2 ILE A  34      15.856  52.135  -5.918 10.00  1.00      A    C  
ATOM    260  CD1 ILE A  34      12.747  51.966  -6.086 10.00  1.00      A    C  
ATOM    261  N   PRO A  35      16.554  50.576  -2.805  3.00  0.00      A    N  
ATOM    262  CA  PRO A  35      17.808  50.379  -2.074  3.00  0.00      A    C  
ATOM    263  C   PRO A  35      18.983  50.963  -2.762  3.00  0.00      A    C  
ATOM    264  O   PRO A  35      19.000  51.097  -4.006  3.00  1.00      A    O  
ATOM    265  CB  PRO A  35      17.880  48.867  -1.928  3.00  0.00      A    C  
ATOM    266  CG  PRO A  35      17.177  48.378  -3.116  3.00  1.00      A    C  
ATOM    267  CD  PRO A  35      15.997  49.305  -3.338  3.00  1.00      A    C  
ATOM    268  N   GLU A  36      20.059  51.233  -2.035  8.00  0.00      A    N  
ATOM    269  CA  GLU A  36      21.267  51.852  -2.590  8.00  1.00      A    C  
ATOM    270  C   GLU A  36      22.503  51.216  -1.995  8.00  0.00      A    C  
ATOM    271  O   GLU A  36      22.509  50.776  -0.828  8.00  0.00      A    O  
ATOM    272  CB  GLU A  36      21.325  53.341  -2.265  8.00  1.00      A    C  
ATOM    273  CG  GLU A  36      20.263  54.163  -2.857  8.00  1.00      A    C  
ATOM    274  CD  GLU A  36      20.436  55.700  -2.676  9.00  1.00      A    C  
ATOM    275  OE1 GLU A  36      21.569  56.147  -2.182  9.00  1.00      A    O  
ATOM    276  OE2 GLU A  36      19.442  56.451  -2.892  9.00  1.00      A    O1-
ATOM    277  N   VAL A  37      23.573  51.179  -2.762 12.00  1.00      A    N  
ATOM    278  CA  VAL A  37      24.922  50.897  -2.258 12.00  0.00      A    C  
ATOM    279  CA  VAL A  37      24.872  50.852  -2.150 12.00  0.00      A    C  
ATOM    280  C   VAL A  37      25.317  52.001  -1.270 12.00  0.00      A    C  
ATOM    281  O   VAL A  37      24.878  53.126  -1.440 12.00  1.00      A    O  
ATOM    282  CB  VAL A  37      25.824  50.766  -3.515 10.00  0.00      A    C  
ATOM    283  CB  VAL A  37      26.025  50.627  -3.141 10.00  0.00      A    C  
ATOM    284  CG1 VAL A  37      27.260  50.545  -3.114 10.00  0.00      A    C  
ATOM    285  CG1 VAL A  37      25.781  49.391  -4.003 10.00  1.00      A    C  
ATOM    286  CG2 VAL A  37      25.316  49.636  -4.396 10.00  1.00      A    C  
ATOM    287  CG2 VAL A  37      26.252  51.915  -3.973 10.00  1.00      A    C  
ATOM    288  N   GLY A  38      26.134  51.688  -0.297  5.00  0.00      A    N  
ATOM    289  CA  GLY A  38      26.545  52.600   0.736  5.00  1.00      A    C  
ATOM    290  C   GLY A  38      27.792  53.403   0.482  5.00  0.00      A    C  
ATOM    291  O   GLY A  38      28.046  53.825  -0.644  5.00  1.00      A    O  
ATOM    292  N   ARG A  39      28.578  53.582   1.507  4.00  1.00      A    N  
ATOM    293  CA  ARG A  39      29.746  54.488   1.484  4.00  1.00      A    C  
ATOM    294  C   ARG A  39      30.846  53.836   2.278  4.00  0.00      A    C  
ATOM    295  O   ARG A  39      30.628  53.355   3.368  3.00  0.00      A    O  
ATOM    296  CB  ARG A  39      29.304  55.856   2.145  4.00  1.00      A    C  
ATOM    297  CG  ARG A  39      30.422  56.842   2.377  4.00  0.00      A    C  
ATOM    298  CD  ARG A  39      29.932  58.260   2.454  4.00  1.00      A    C  
ATOM    299  NE  ARG A  39      28.923  58.445   3.526  1.00  0.00      A    N  
ATOM    300  CZ  ARG A  39      28.179  59.536   3.607  1.00  1.00      A    C  
ATOM    301  NH1 ARG A  39      27.288  59.636   4.569  1.00  1.00      A    N1+
ATOM    302  NH2 ARG A  39      28.292  60.534   2.687  1.00  1.00      A    N  
ATOM    303  N   SER A  40      32.051  53.911   1.735  2.00  1.00      A    N  
ATOM    304  CA  SER A  40      33.245  53.365   2.424  2.00  0.00      A    C  
ATOM    305  C   SER A  40      33.845  54.426   3.321  2.00  0.00      A    C  
ATOM    306  O   SER A  40      33.707  55.627   3.057  2.00  0.00      A    O  
ATOM    307  CB  SER A  40      34.313  53.001   1.341  2.00  1.00      A    C  
ATOM    308  OG  SER A  40      33.789  51.976   0.515  2.00  0.00      A    O  
ATOM    309  N   VAL A  41      34.603  53.985   4.343 12.00  0.00      A    N  
ATOM    310  CA  VAL A  41      35.249  54.947   5.253 12.00  0.00      A    C  
ATOM    311  C   VAL A  41      36.602  54.344   5.628 12.00  0.00      A    C  
ATOM    312  O   VAL A  41      36.846  53.168   5.481 12.00  0.00      A    O  
ATOM    313  CB  VAL A  41      34.443  55.188   6.535 10.00  0.00      A    C  
ATOM    314  CG1 VAL A  41      33.058  55.659   6.186 10.00  0.00      A    C  
ATOM    315  CG2 VAL A  41      34.389  54.004   7.450 10.00  0.00      A    C  
ATOM    316  N   ASP A  42      37.458  55.248   6.133  8.00  0.00      A    N  
ATOM    317  CA  ASP A  42      38.616  54.777   6.875  9.00  0.00      A    C  
ATOM    318  C   ASP A  42      38.437  55.169   8.331  8.00  0.00      A    C  
ATOM    319  O   ASP A  42      37.883  56.210   8.655  8.00  0.00      A    O  
ATOM    320  CB  ASP A  42      39.954  55.411   6.395  9.00  0.00      A    C  
ATOM    321  CG  ASP A  42      40.070  55.364   4.942  9.00  1.00      A    C  
ATOM    322  OD1 ASP A  42      39.885  54.327   4.363  9.00  0.00      A    O  
ATOM    323  OD2 ASP A  42      40.389  56.455   4.374  9.00  1.00      A    O1-
ATOM    324  N   ILE A  43      38.892  54.311   9.233 12.00  0.00      A    N  
ATOM    325  CA  ILE A  43      38.876  54.619  10.654 12.00  0.00      A    C  
ATOM    326  C   ILE A  43      40.345  54.709  11.171 12.00  0.00      A    C  
ATOM    327  O   ILE A  43      41.126  53.780  10.935 12.00  0.00      A    O  
ATOM    328  CB  ILE A  43      38.123  53.531  11.446 10.00  0.00      A    C  
ATOM    329  CG1 ILE A  43      38.241  53.858  12.970 10.00  0.00      A    C  
ATOM    330  CG2 ILE A  43      38.540  52.077  11.147 10.00  0.00      A    C  
ATOM    331  CD1 ILE A  43      37.360  52.975  13.858 10.00  0.00      A    C  
ATOM    332  N   GLU A  44      40.643  55.826  11.867  8.00  0.00      A    N  
ATOM    333  CA  GLU A  44      41.917  55.954  12.585  8.00  0.00      A    C  
ATOM    334  C   GLU A  44      41.561  55.857  14.075  8.00  0.00      A    C  
ATOM    335  O   GLU A  44      40.808  56.637  14.610  8.00  0.00      A    O  
ATOM    336  CB  GLU A  44      42.526  57.358  12.267  8.00  0.00      A    C  
ATOM    337  CG  GLU A  44      43.791  57.593  13.019  8.00  0.00      A    C  
ATOM    338  CD  GLU A  44      44.305  59.023  12.922  9.00  1.00      A    C  
ATOM    339  OE1 GLU A  44      43.568  59.954  12.438  9.00  1.00      A    O  
ATOM    340  OE2 GLU A  44      45.430  59.256  13.428  9.00  1.00      A    O1-
ATOM    341  N   ASN A  45      42.188  54.863  14.719  2.00  0.00      A    N  
ATOM    342  CA  ASN A  45      41.990  54.693  16.149  2.00  0.00      A    C  
ATOM    343  C   ASN A  45      42.952  55.584  16.920  2.00  0.00      A    C  
ATOM    344  O   ASN A  45      44.175  55.377  16.791  2.00  0.00      A    O  
ATOM    345  CB  ASN A  45      42.225  53.236  16.457  2.00  0.00      A    C  
ATOM    346  CG  ASN A  45      41.997  52.910  17.948  2.00  0.00      A    C  
ATOM    347  ND2 ASN A  45      41.849  51.620  18.225  2.00  0.00      A    N  
ATOM    348  OD1 ASN A  45      41.915  53.812  18.793  2.00  0.00      A    O  
ATOM    349  N   THR A  46      42.441  56.599  17.621  2.00  0.00      A    N  
ATOM    350  CA  THR A  46      43.282  57.609  18.279  2.00  1.00      A    C  
ATOM    351  C   THR A  46      43.258  57.414  19.819  2.00  1.00      A    C  
ATOM    352  O   THR A  46      43.733  58.299  20.552  2.00  1.00      A    O  
ATOM    353  CB  THR A  46      42.871  58.996  17.911  2.00  1.00      A    C  
ATOM    354  CG2 THR A  46      42.896  59.242  16.422  2.00  1.00      A    C  
ATOM    355  OG1 THR A  46      41.563  59.222  18.461  2.00  1.00      A    O  
ATOM    356  N   GLY A  47      42.736  56.293  20.256  5.00  0.00      A    N  
ATOM    357  CA  GLY A  47      42.699  55.967  21.703  5.00  1.00      A    C  
ATOM    358  C   GLY A  47      43.747  54.925  22.019  5.00  0.00      A    C  
ATOM    359  O   GLY A  47      44.682  54.686  21.261  5.00  0.00      A    O  
ATOM    360  N   ARG A  48      43.660  54.402  23.231  4.00  0.00      A    N  
ATOM    361  CA  ARG A  48      44.733  53.513  23.764  4.00  0.00      A    C  
ATOM    362  C   ARG A  48      44.423  52.047  23.573  4.00  0.00      A    C  
ATOM    363  O   ARG A  48      45.346  51.247  23.696  3.00  1.00      A    O  
ATOM    364  CB  ARG A  48      44.983  53.803  25.273  4.00  0.00      A    C  
ATOM    365  CG  ARG A  48      45.363  55.259  25.531  4.00  1.00      A    C  
ATOM    366  CD  ARG A  48      45.899  55.411  26.924  4.00  1.00      A    C  
ATOM    367  NE  ARG A  48      47.307  54.942  27.057  1.00  1.00      A    N  
ATOM    368  CZ  ARG A  48      47.691  53.818  27.664  1.00  1.00      A    C  
ATOM    369  NH1 ARG A  48      46.783  52.983  28.208  1.00  1.00      A    N1+
ATOM    370  NH2 ARG A  48      48.977  53.591  27.681  1.00  1.00      A    N  
ATOM    371  N   GLY A  49      43.187  51.678  23.277  5.00  0.00      A    N  
ATOM    372  CA  GLY A  49      42.821  50.283  23.142  5.00  1.00      A    C  
ATOM    373  C   GLY A  49      42.180  50.032  21.790  5.00  1.00      A    C  
ATOM    374  O   GLY A  49      41.893  50.931  21.029  5.00  1.00      A    O  
ATOM    375  N   GLU A  50      41.903  48.761  21.548  8.00  1.00      A    N  
ATOM    376  CA  GLU A  50      41.365  48.360  20.217  8.00  0.00      A    C  
ATOM    377  C   GLU A  50      39.861  48.715  20.096  8.00  0.00      A    C  
ATOM    378  O   GLU A  50      39.124  48.797  21.091  8.00  1.00      A    O  
ATOM    379  CB  GLU A  50      41.520  46.868  19.980  8.00  0.00      A    C  
ATOM    380  CG  GLU A  50      40.702  45.979  20.833  8.00  1.00      A    C  
ATOM    381  CD  GLU A  50      41.046  44.511  20.769  9.00  1.00      A    C  
ATOM    382  OE1 GLU A  50      41.999  44.043  20.119  9.00  1.00      A    O  
ATOM    383  OE2 GLU A  50      40.360  43.783  21.536  9.00  1.00      A    O1-
ATOM    384  N   LEU A  51      39.388  48.810  18.871 12.00  0.00      A    N  
ATOM    385  CA  LEU A  51      37.980  49.053  18.518 12.00  0.00      A    C  
ATOM    386  C   LEU A  51      37.590  48.067  17.433 12.00  0.00      A    C  
ATOM    387  O   LEU A  51      38.394  47.750  16.554 12.00  0.00      A    O  
ATOM    388  CB  LEU A  51      37.836  50.485  17.981 10.00  0.00      A    C  
ATOM    389  CG  LEU A  51      38.173  51.616  18.978 10.00  0.00      A    C  
ATOM    390  CD1 LEU A  51      38.261  52.954  18.280 10.00  0.00      A    C  
ATOM    391  CD2 LEU A  51      37.261  51.618  20.136 10.00  0.00      A    C  
ATOM    392  N   THR A  52      36.298  47.686  17.427  2.00  0.00      A    N  
ATOM    393  CA  THR A  52      35.752  46.971  16.256  2.00  0.00      A    C  
ATOM    394  C   THR A  52      34.936  47.931  15.377  2.00  0.00      A    C  
ATOM    395  O   THR A  52      34.171  48.721  15.933  2.00  0.00      A    O  
ATOM    396  CB  THR A  52      34.867  45.841  16.728  2.00  0.00      A    C  
ATOM    397  CG2 THR A  52      34.176  45.131  15.563  2.00  1.00      A    C  
ATOM    398  OG1 THR A  52      35.709  44.886  17.397  2.00  1.00      A    O  
ATOM    399  N   ILE A  53      35.117  47.887  14.071 12.00  0.00      A    N  
ATOM    400  CA  ILE A  53      34.239  48.602  13.167 12.00  0.00      A    C  
ATOM    401  C   ILE A  53      33.394  47.592  12.424 12.00  0.00      A    C  
ATOM    402  O   ILE A  53      33.906  46.538  11.980 12.00  0.00      A    O  
ATOM    403  CB  ILE A  53      35.028  49.537  12.236 10.00  0.00      A    C  
ATOM    404  CG1 ILE A  53      34.063  50.475  11.489 10.00  0.00      A    C  
ATOM    405  CG2 ILE A  53      35.987  48.802  11.304 10.00  0.00      A    C  
ATOM    406  CD1 ILE A  53      34.763  51.604  10.765 10.00  0.00      A    C  
ATOM    407  N   GLN A  54      32.110  47.887  12.285  2.00  0.00      A    N  
ATOM    408  CA  GLN A  54      31.216  46.979  11.537  3.00  0.00      A    C  
ATOM    409  C   GLN A  54      30.380  47.740  10.528  3.00  0.00      A    C  
ATOM    410  O   GLN A  54      29.914  48.862  10.781  3.00  0.00      A    O  
ATOM    411  CB  GLN A  54      30.222  46.198  12.446  3.00  0.00      A    C  
ATOM    412  CG  GLN A  54      30.958  45.355  13.487  2.00  0.00      A    C  
ATOM    413  CD  GLN A  54      30.083  44.396  14.147  2.00  0.00      A    C  
ATOM    414  NE2 GLN A  54      30.699  43.220  14.441  2.00  1.00      A    N  
ATOM    415  OE1 GLN A  54      28.883  44.625  14.423  2.00  1.00      A    O  
ATOM    416  N   TYR A  55      30.177  47.105   9.385  3.00  0.00      A    N  
ATOM    417  CA  TYR A  55      29.213  47.544   8.375  3.00  0.00      A    C  
ATOM    418  C   TYR A  55      27.965  46.695   8.574  3.00  0.00      A    C  
ATOM    419  O   TYR A  55      28.066  45.488   8.481  3.00  0.00      A    O  
ATOM    420  CB  TYR A  55      29.794  47.377   6.964  3.00  0.00      A    C  
ATOM    421  CG  TYR A  55      29.202  48.297   5.971  3.00  0.00      A    C  
ATOM    422  CD1 TYR A  55      27.858  48.152   5.542  6.00  0.00      A    C  
ATOM    423  CD2 TYR A  55      29.916  49.392   5.485  6.00  0.00      A    C  
ATOM    424  CE1 TYR A  55      27.283  49.078   4.680  6.00  0.00      A    C  
ATOM    425  CE2 TYR A  55      29.336  50.318   4.640  6.00  0.00      A    C  
ATOM    426  CZ  TYR A  55      28.018  50.159   4.239  6.00  1.00      A    C  
ATOM    427  OH  TYR A  55      27.472  51.108   3.401  6.00  1.00      A    O  
ATOM    428  N   GLN A  56      26.831  47.339   8.860  2.00  0.00      A    N  
ATOM    429  CA  GLN A  56      25.596  46.625   9.174  3.00  0.00      A    C  
ATOM    430  C   GLN A  56      24.490  47.004   8.208  3.00  0.00      A    C  
ATOM    431  O   GLN A  56      24.548  48.096   7.601  3.00  0.00      A    O  
ATOM    432  CB  GLN A  56      25.157  46.936  10.586  3.00  0.00      A    C  
ATOM    433  CG  GLN A  56      26.163  46.454  11.625  2.00  0.00      A    C  
ATOM    434  CD  GLN A  56      25.675  46.626  13.044  2.00  0.00      A    C  
ATOM    435  NE2 GLN A  56      26.449  46.108  13.997  2.00  1.00      A    N  
ATOM    436  OE1 GLN A  56      24.609  47.217  13.291  2.00  0.00      A    O  
ATOM    437  N   TRP A  57      23.499  46.121   8.057 12.00  0.00      A    N  
ATOM    438  CA  TRP A  57      22.391  46.364   7.154 12.00  0.00      A    C  
ATOM    439  C   TRP A  57      21.099  45.930   7.785 12.00  0.00      A    C  
ATOM    440  O   TRP A  57      21.088  45.109   8.714  3.00  0.00      A    O  
ATOM    441  CB  TRP A  57      22.624  45.714   5.773 12.00  0.00      A    C  
ATOM    442  CG  TRP A  57      22.523  44.214   5.806  3.00  0.00      A    C  
ATOM    443  CD1 TRP A  57      23.515  43.309   6.158  6.00  0.00      A    C  
ATOM    444  CD2 TRP A  57      21.365  43.431   5.525  3.00  0.00      A    C  
ATOM    445  CE2 TRP A  57      21.714  42.078   5.714  6.00  1.00      A    C  
ATOM    446  CE3 TRP A  57      20.038  43.732   5.155  7.00  1.00      A    C  
ATOM    447  NE1 TRP A  57      23.031  42.042   6.070  6.00  1.00      A    N  
ATOM    448  CZ2 TRP A  57      20.759  41.039   5.579  6.00  1.00      A    C  
ATOM    449  CZ3 TRP A  57      19.113  42.708   5.032  7.00  1.00      A    C  
ATOM    450  CH2 TRP A  57      19.485  41.379   5.227  7.00  1.00      A    C  
ATOM    451  N   GLY A  58      19.994  46.438   7.247  5.00  0.00      A    N  
ATOM    452  CA  GLY A  58      18.662  46.041   7.728  5.00  0.00      A    C  
ATOM    453  C   GLY A  58      17.730  45.861   6.527  5.00  0.00      A    C  
ATOM    454  O   GLY A  58      17.881  46.517   5.476  5.00  0.00      A    O  
ATOM    455  N   ALA A  59      16.784  44.952   6.730 12.00  0.00      A    N  
ATOM    456  CA  ALA A  59      15.720  44.660   5.745 12.00  0.00      A    C  
ATOM    457  C   ALA A  59      14.657  45.769   5.799 12.00  0.00      A    C  
ATOM    458  O   ALA A  59      14.629  46.605   6.710 12.00  0.00      A    O  
ATOM    459  CB  ALA A  59      15.105  43.298   6.129 12.00  1.00      A    C  
ATOM    460  N   PRO A  60      13.697  45.746   4.863  3.00  0.00      A    N  
ATOM    461  CA  PRO A  60      12.564  46.664   4.959  3.00  1.00      A    C  
ATOM    462  C   PRO A  60      11.941  46.557   6.322  3.00  0.00      A    C  
ATOM    463  O   PRO A  60      11.785  45.442   6.944  3.00  1.00      A    O  
ATOM    464  CB  PRO A  60      11.581  46.172   3.866  3.00  1.00      A    C  
ATOM    465  CG  PRO A  60      12.559  45.640   2.810  3.00  1.00      A    C  
ATOM    466  CD  PRO A  60      13.616  44.873   3.667  3.00  1.00      A    C  
ATOM    467  N   PHE A  61      11.589  47.709   6.890  3.00  1.00      A    N  
ATOM    468  CA  PHE A  61      10.912  47.808   8.191  3.00  1.00      A    C  
ATOM    469  C   PHE A  61      11.857  47.367   9.312  3.00  1.00      A    C  
ATOM    470  O   PHE A  61      11.374  47.198  10.439  3.00  1.00      A    O  
ATOM    471  CB  PHE A  61       9.561  47.036   8.287  7.00  1.00      A    C  
ATOM    472  CG  PHE A  61       8.704  47.411   7.096  7.00  1.00      A    C  
ATOM    473  CD1 PHE A  61       8.238  48.700   6.895  7.00  1.00      A    C  
ATOM    474  CD2 PHE A  61       8.475  46.454   6.101  7.00  1.00      A    C  
ATOM    475  CE1 PHE A  61       7.461  49.060   5.770  7.00  1.00      A    C  
ATOM    476  CE2 PHE A  61       7.730  46.848   4.966  7.00  1.00      A    C  
ATOM    477  CZ  PHE A  61       7.268  48.116   4.817  7.00  1.00      A    C  
ATOM    478  N   MET A  62      13.146  47.203   9.045  3.00  0.00      A    N  
ATOM    479  CA  MET A  62      14.079  46.716  10.064  3.00  0.00      A    C  
ATOM    480  C   MET A  62      13.631  45.363  10.655  3.00  1.00      A    C  
ATOM    481  O   MET A  62      13.983  45.040  11.780 12.00  1.00      A    O  
ATOM    482  CB  MET A  62      14.373  47.791  11.125  7.00  1.00      A    C  
ATOM    483  CG  MET A  62      15.115  48.930  10.577  7.00  1.00      A    C  
ATOM    484  SD  MET A  62      16.767  48.534   9.928  7.00  0.00      A    S  
ATOM    485  CE  MET A  62      17.540  47.743  11.381  7.00  1.00      A    C  
ATOM    486  N   ALA A  63      12.950  44.569   9.851 12.00  0.00      A    N  
ATOM    487  CA  ALA A  63      12.491  43.259  10.401 12.00  1.00      A    C  
ATOM    488  C   ALA A  63      13.691  42.414  10.758 12.00  1.00      A    C  
ATOM    489  O   ALA A  63      14.599  42.249   9.957 12.00  1.00      A    O  
ATOM    490  CB  ALA A  63      11.716  42.548   9.227 12.00  1.00      A    C  
ATOM    491  N   GLY A  64      13.723  41.938  11.991  5.00  1.00      A    N  
ATOM    492  CA  GLY A  64      14.835  41.161  12.533  5.00  1.00      A    C  
ATOM    493  C   GLY A  64      16.061  41.944  12.939  5.00  1.00      A    C  
ATOM    494  O   GLY A  64      17.032  41.344  13.355  5.00  1.00      A    O  
ATOM    495  N   GLY A  65      15.984  43.265  12.898  5.00  1.00      A    N  
ATOM    496  CA  GLY A  65      17.042  44.128  13.440  5.00  1.00      A    C  
ATOM    497  C   GLY A  65      18.263  44.186  12.517  5.00  0.00      A    C  
ATOM    498  O   GLY A  65      18.218  43.774  11.356  5.00  0.00      A    O  
ATOM    499  N   TRP A  66      19.320  44.757  13.043 12.00  1.00      A    N  
ATOM    500  CA  TRP A  66      20.552  44.963  12.242 12.00  0.00      A    C  
ATOM    501  C   TRP A  66      21.288  43.632  12.039 12.00  0.00      A    C  
ATOM    502  O   TRP A  66      21.319  42.797  12.957  3.00  1.00      A    O  
ATOM    503  CB  TRP A  66      21.511  45.913  12.957 12.00  1.00      A    C  
ATOM    504  CG  TRP A  66      21.014  47.334  12.944  3.00  0.00      A    C  
ATOM    505  CD1 TRP A  66      20.529  48.054  14.030  6.00  1.00      A    C  
ATOM    506  CD2 TRP A  66      20.985  48.227  11.832  3.00  0.00      A    C  
ATOM    507  CE2 TRP A  66      20.462  49.457  12.269  6.00  0.00      A    C  
ATOM    508  CE3 TRP A  66      21.356  48.071  10.477  7.00  0.00      A    C  
ATOM    509  NE1 TRP A  66      20.215  49.334  13.609  6.00  1.00      A    N  
ATOM    510  CZ2 TRP A  66      20.319  50.552  11.403  6.00  1.00      A    C  
ATOM    511  CZ3 TRP A  66      21.170  49.153   9.618  7.00  0.00      A    C  
ATOM    512  CH2 TRP A  66      20.670  50.400  10.081  7.00  0.00      A    C  
ATOM    513  N   LYS A  67      21.908  43.485  10.882  4.00  0.00      A    N  
ATOM    514  CA  LYS A  67      22.738  42.321  10.561  4.00  1.00      A    C  
ATOM    515  C   LYS A  67      24.121  42.782  10.211  4.00  0.00      A    C  
ATOM    516  O   LYS A  67      24.297  43.894   9.709  2.00  0.00      A    O  
ATOM    517  CB  LYS A  67      22.153  41.555   9.350  4.00  1.00      A    C  
ATOM    518  CG  LYS A  67      20.785  40.969   9.565  1.00  1.00      A    C  
ATOM    519  CD  LYS A  67      19.703  41.929   8.922 11.00  0.00      A    C  
ATOM    520  CE  LYS A  67      18.282  41.330   8.890 11.00  1.00      A    C  
ATOM    521  NZ  LYS A  67      17.700  41.087  10.219 11.00  1.00      A    N1+
ATOM    522  N   VAL A  68      25.144  41.978  10.472 12.00  1.00      A    N  
ATOM    523  CA  VAL A  68      26.504  42.305  10.214 12.00  0.00      A    C  
ATOM    524  C   VAL A  68      26.956  41.825   8.817 12.00  0.00      A    C  
ATOM    525  O   VAL A  68      26.913  40.627   8.549 12.00  1.00      A    O  
ATOM    526  CB  VAL A  68      27.441  41.761  11.315 10.00  1.00      A    C  
ATOM    527  CG1 VAL A  68      28.903  42.136  10.993 10.00  1.00      A    C  
ATOM    528  CG2 VAL A  68      26.989  42.177  12.682 10.00  1.00      A    C  
ATOM    529  N   ALA A  69      27.338  42.765   7.963 12.00  0.00      A    N  
ATOM    530  CA  ALA A  69      27.921  42.428   6.649 12.00  1.00      A    C  
ATOM    531  C   ALA A  69      29.433  42.350   6.724 12.00  1.00      A    C  
ATOM    532  O   ALA A  69      30.014  41.543   5.972 12.00  1.00      A    O  
ATOM    533  CB  ALA A  69      27.516  43.449   5.591 12.00  1.00      A    C  
ATOM    534  N   LYS A  70      30.104  43.202   7.501  4.00  0.00      A    N  
ATOM    535  CA  LYS A  70      31.570  43.235   7.608  4.00  1.00      A    C  
ATOM    536  C   LYS A  70      31.937  43.618   9.012  4.00  0.00      A    C  
ATOM    537  O   LYS A  70      31.225  44.416   9.648  2.00  0.00      A    O  
ATOM    538  CB  LYS A  70      32.195  44.214   6.633  4.00  1.00      A    C  
ATOM    539  CG  LYS A  70      32.007  43.900   5.144  1.00  1.00      A    C  
ATOM    540  CD  LYS A  70      32.923  44.730   4.226 11.00  1.00      A    C  
ATOM    541  CE  LYS A  70      32.887  44.305   2.788 11.00  1.00      A    C  
ATOM    542  NZ  LYS A  70      33.983  45.063   2.090 11.00  1.00      A    N1+
ATOM    543  N   SER A  71      33.059  43.094   9.501  2.00  1.00      A    N  
ATOM    544  CA  SER A  71      33.554  43.447  10.813  2.00  0.00      A    C  
ATOM    545  C   SER A  71      35.079  43.413  10.836  2.00  1.00      A    C  
ATOM    546  O   SER A  71      35.645  42.513  10.184  2.00  1.00      A    O  
ATOM    547  CB  SER A  71      32.992  42.479  11.850  2.00  1.00      A    C  
ATOM    548  OG  SER A  71      33.279  42.858  13.181  2.00  1.00      A    O  
ATOM    549  N   HIS A  72      35.755  44.288  11.528  4.00  0.00      A    N  
ATOM    550  CA  HIS A  72      37.212  44.254  11.590  3.00  1.00      A    C  
ATOM    551  C   HIS A  72      37.654  44.948  12.888  3.00  0.00      A    C  
ATOM    552  O   HIS A  72      37.060  45.925  13.320  3.00  0.00      A    O  
ATOM    553  CB  HIS A  72      37.792  45.023  10.390  3.00  1.00      A    C  
ATOM    554  CG  HIS A  72      39.254  44.895  10.283  4.00  0.00      A    C  
ATOM    555  CD2 HIS A  72      40.235  45.700  10.748  4.00  0.00      A    C  
ATOM    556  ND1 HIS A  72      39.878  43.847   9.650  4.00  1.00      A    N  
ATOM    557  CE1 HIS A  72      41.190  43.995   9.760  4.00  1.00      A    C  
ATOM    558  NE2 HIS A  72      41.424  45.134  10.376  4.00  1.00      A    N  
ATOM    559  N   VAL A  73      38.768  44.455  13.475 12.00  1.00      A    N  
ATOM    560  CA  VAL A  73      39.319  45.012  14.714 12.00  0.00      A    C  
ATOM    561  C   VAL A  73      40.461  45.912  14.364 12.00  0.00      A    C  
ATOM    562  O   VAL A  73      41.385  45.506  13.608 12.00  1.00      A    O  
ATOM    563  CB  VAL A  73      39.733  43.954  15.707 10.00  1.00      A    C  
ATOM    564  CG1 VAL A  73      40.385  44.575  16.934 10.00  1.00      A    C  
ATOM    565  CG2 VAL A  73      38.570  43.080  16.078 10.00  1.00      A    C  
ATOM    566  N   VAL A  74      40.510  47.116  14.908 12.00  0.00      A    N  
ATOM    567  CA  VAL A  74      41.507  48.126  14.662 12.00  0.00      A    C  
ATOM    568  C   VAL A  74      42.265  48.451  15.937 12.00  0.00      A    C  
ATOM    569  O   VAL A  74      41.664  48.871  16.910 12.00  0.00      A    O  
ATOM    570  CB  VAL A  74      40.837  49.418  14.100 10.00  0.00      A    C  
ATOM    571  CG1 VAL A  74      41.881  50.422  13.698 10.00  0.00      A    C  
ATOM    572  CG2 VAL A  74      39.895  49.069  12.897 10.00  0.00      A    C  
ATOM    573  N   GLN A  75      43.579  48.235  15.970  2.00  0.00      A    N  
ATOM    574  CA  GLN A  75      44.400  48.514  17.178  3.00  0.00      A    C  
ATOM    575  C   GLN A  75      44.712  50.013  17.332  3.00  0.00      A    C  
ATOM    576  O   GLN A  75      44.521  50.776  16.394  3.00  0.00      A    O  
ATOM    577  CB  GLN A  75      45.700  47.740  17.137  3.00  1.00      A    C  
ATOM    578  CG  GLN A  75      45.484  46.261  16.956  2.00  1.00      A    C  
ATOM    579  CD  GLN A  75      44.772  45.695  18.187  2.00  1.00      A    C  
ATOM    580  NE2 GLN A  75      43.775  44.855  17.948  2.00  1.00      A    N  
ATOM    581  OE1 GLN A  75      45.050  46.036  19.377  2.00  1.00      A    O  
ATOM    582  N   ARG A  76      45.267  50.383  18.503  4.00  0.00      A    N  
ATOM    583  CA  ARG A  76      45.551  51.832  18.737  4.00  0.00      A    C  
ATOM    584  C   ARG A  76      46.465  52.312  17.644  4.00  0.00      A    C  
ATOM    585  O   ARG A  76      47.351  51.536  17.245  3.00  1.00      A    O  
ATOM    586  CB  ARG A  76      46.078  52.085  20.216  4.00  0.00      A    C  
ATOM    587  CG  ARG A  76      47.489  51.569  20.468  4.00  1.00      A    C  
ATOM    588  CD  ARG A  76      48.069  52.089  21.749  4.00  1.00      A    C  
ATOM    589  NE  ARG A  76      48.340  53.522  21.594  1.00  0.00      A    N  
ATOM    590  CZ  ARG A  76      48.633  54.442  22.511  1.00  1.00      A    C  
ATOM    591  NH1 ARG A  76      48.775  54.040  23.767  1.00  1.00      A    N1+
ATOM    592  NH2 ARG A  76      48.847  55.707  22.108  1.00  1.00      A    N  
ATOM    593  N   ASP A  77      46.261  53.563  17.258  8.00  0.00      A    N  
ATOM    594  CA  ASP A  77      47.092  54.269  16.293  9.00  1.00      A    C  
ATOM    595  C   ASP A  77      46.930  53.720  14.848  8.00  1.00      A    C  
ATOM    596  O   ASP A  77      47.575  54.296  13.947  8.00  1.00      A    O  
ATOM    597  CB  ASP A  77      48.582  54.289  16.629  9.00  1.00      A    C  
ATOM    598  CG  ASP A  77      48.904  54.546  18.085  9.00  1.00      A    C  
ATOM    599  OD1 ASP A  77      48.336  55.381  18.796  9.00  1.00      A    O  
ATOM    600  OD2 ASP A  77      49.807  53.867  18.553  9.00  1.00      A    O1-
ATOM    601  N   GLU A  78      46.207  52.641  14.604  8.00  0.00      A    N  
ATOM    602  CA  GLU A  78      46.099  52.126  13.242  8.00  1.00      A    C  
ATOM    603  C   GLU A  78      44.991  52.842  12.494  8.00  0.00      A    C  
ATOM    604  O   GLU A  78      44.004  53.315  13.094  8.00  0.00      A    O  
ATOM    605  CB  GLU A  78      45.694  50.638  13.229  8.00  1.00      A    C  
ATOM    606  CG  GLU A  78      46.738  49.649  13.778  8.00  1.00      A    C  
ATOM    607  CD  GLU A  78      46.264  48.156  13.644  9.00  1.00      A    C  
ATOM    608  OE1 GLU A  78      45.025  47.761  13.494  9.00  1.00      A    O  
ATOM    609  OE2 GLU A  78      47.285  47.455  13.747  9.00  1.00      A    O1-
ATOM    610  N   THR A  79      45.158  52.853  11.171  2.00  1.00      A    N  
ATOM    611  CA  THR A  79      44.106  53.284  10.280  2.00  0.00      A    C  
ATOM    612  C   THR A  79      43.710  52.124   9.396  2.00  1.00      A    C  
ATOM    613  O   THR A  79      44.555  51.387   8.893  2.00  1.00      A    O  
ATOM    614  CB  THR A  79      44.517  54.472   9.426  2.00  1.00      A    C  
ATOM    615  CG2 THR A  79      43.517  54.864   8.516  2.00  1.00      A    C  
ATOM    616  OG1 THR A  79      44.883  55.552  10.300  2.00  1.00      A    O  
ATOM    617  N   TYR A  80      42.416  51.909   9.199  3.00  0.00      A    N  
ATOM    618  CA  TYR A  80      41.896  50.792   8.461  3.00  1.00      A    C  
ATOM    619  C   TYR A  80      40.809  51.195   7.456  3.00  0.00      A    C  
ATOM    620  O   TYR A  80      39.989  52.036   7.800  3.00  0.00      A    O  
ATOM    621  CB  TYR A  80      41.272  49.786   9.404  3.00  1.00      A    C  
ATOM    622  CG  TYR A  80      40.600  48.670   8.736  3.00  0.00      A    C  
ATOM    623  CD1 TYR A  80      41.369  47.656   8.125  6.00  1.00      A    C  
ATOM    624  CD2 TYR A  80      39.198  48.598   8.627  6.00  0.00      A    C  
ATOM    625  CE1 TYR A  80      40.756  46.597   7.489  6.00  1.00      A    C  
ATOM    626  CE2 TYR A  80      38.586  47.507   8.014  6.00  0.00      A    C  
ATOM    627  CZ  TYR A  80      39.395  46.519   7.427  6.00  0.00      A    C  
ATOM    628  OH  TYR A  80      38.751  45.455   6.803  6.00  1.00      A    O  
ATOM    629  N   HIS A  81      40.847  50.651   6.238  4.00  1.00      A    N  
ATOM    630  CA  HIS A  81      39.822  50.987   5.202  3.00  0.00      A    C  
ATOM    631  C   HIS A  81      38.727  49.976   5.194  3.00  0.00      A    C  
ATOM    632  O   HIS A  81      38.935  48.767   5.005  3.00  1.00      A    O  
ATOM    633  CB  HIS A  81      40.511  50.968   3.829  3.00  1.00      A    C  
ATOM    634  CG  HIS A  81      39.503  51.219   2.758  4.00  1.00      A    C  
ATOM    635  CD2 HIS A  81      38.893  50.409   1.879  4.00  1.00      A    C  
ATOM    636  ND1 HIS A  81      38.956  52.468   2.520  4.00  1.00      A    N  
ATOM    637  CE1 HIS A  81      38.052  52.426   1.541  4.00  1.00      A    C  
ATOM    638  NE2 HIS A  81      38.008  51.183   1.127  4.00  1.00      A    N  
ATOM    639  N   LEU A  82      37.498  50.436   5.535 12.00  0.00      A    N  
ATOM    640  CA  LEU A  82      36.308  49.609   5.451 12.00  0.00      A    C  
ATOM    641  C   LEU A  82      35.610  49.920   4.151 12.00  0.00      A    C  
ATOM    642  O   LEU A  82      34.977  50.973   3.970 12.00  0.00      A    O  
ATOM    643  CB  LEU A  82      35.385  49.959   6.639 10.00  0.00      A    C  
ATOM    644  CG  LEU A  82      34.049  49.221   6.677 10.00  0.00      A    C  
ATOM    645  CD1 LEU A  82      34.256  47.731   6.708 10.00  1.00      A    C  
ATOM    646  CD2 LEU A  82      33.200  49.696   7.819 10.00  0.00      A    C  
ATOM    647  N   GLN A  83      35.747  48.980   3.203  2.00  1.00      A    N  
ATOM    648  CA  GLN A  83      35.079  49.159   1.903  3.00  0.00      A    C  
ATOM    649  C   GLN A  83      33.606  48.731   2.036  3.00  0.00      A    C  
ATOM    650  O   GLN A  83      33.319  47.664   2.568  3.00  0.00      A    O  
ATOM    651  CB  GLN A  83      35.850  48.265   0.888  3.00  1.00      A    C  
ATOM    652  CG  GLN A  83      35.261  48.318  -0.520  2.00  1.00      A    C  
ATOM    653  CD  GLN A  83      35.451  49.696  -1.219  2.00  1.00      A    C  
ATOM    654  NE2 GLN A  83      34.625  49.890  -2.242  2.00  1.00      A    N  
ATOM    655  OE1 GLN A  83      36.299  50.517  -0.864  2.00  1.00      A    O  
ATOM    656  N   ARG A  84      32.723  49.528   1.461  4.00  0.00      A    N  
ATOM    657  CA  ARG A  84      31.320  49.174   1.532  4.00  0.00      A    C  
ATOM    658  CA  ARG A  84      31.315  49.171   1.578  4.00  0.00      A    C  
ATOM    659  C   ARG A  84      31.055  47.858   0.823  4.00  0.00      A    C  
ATOM    660  O   ARG A  84      31.740  47.532  -0.150  3.00  1.00      A    O  
ATOM    661  CB  ARG A  84      30.499  50.251   0.864  4.00  0.00      A    C  
ATOM    662  CB  ARG A  84      30.395  50.344   1.193  4.00  0.00      A    C  
ATOM    663  CG  ARG A  84      30.759  50.309  -0.630  4.00  0.00      A    C  
ATOM    664  CG  ARG A  84      30.084  50.476  -0.311  4.00  0.00      A    C  
ATOM    665  CD  ARG A  84      29.984  51.438  -1.223  4.00  0.00      A    C  
ATOM    666  CD  ARG A  84      31.301  50.835  -1.140  4.00  0.00      A    C  
ATOM    667  NE  ARG A  84      30.242  51.517  -2.678  1.00  0.00      A    N  
ATOM    668  NE  ARG A  84      31.031  50.801  -2.599  1.00  0.00      A    N  
ATOM    669  CZ  ARG A  84      30.025  52.598  -3.433  1.00  1.00      A    C  
ATOM    670  CZ  ARG A  84      31.112  49.695  -3.325  1.00  0.00      A    C  
ATOM    671  NH1 ARG A  84      29.601  53.678  -2.876  1.00  1.00      A    N1+
ATOM    672  NH1 ARG A  84      31.381  48.488  -2.898  1.00  0.00      A    N1+
ATOM    673  NH2 ARG A  84      30.217  52.565  -4.770  1.00  1.00      A    N  
ATOM    674  NH2 ARG A  84      30.993  49.716  -4.555  1.00  1.00      A    N  
ATOM    675  N   PRO A  85      30.051  47.060   1.223  3.00  0.00      A    N  
ATOM    676  CA  PRO A  85      29.639  45.909   0.406  3.00  1.00      A    C  
ATOM    677  C   PRO A  85      29.278  46.349  -0.990  3.00  0.00      A    C  
ATOM    678  O   PRO A  85      28.781  47.445  -1.225  3.00  0.00      A    O  
ATOM    679  CB  PRO A  85      28.419  45.369   1.173  3.00  1.00      A    C  
ATOM    680  CG  PRO A  85      28.638  45.834   2.602  3.00  0.00      A    C  
ATOM    681  CD  PRO A  85      29.215  47.229   2.434  3.00  0.00      A    C  
ATOM    682  N   ASP A  86      29.432  45.467  -1.976  8.00  0.00      A    N  
ATOM    683  N   ASP A  86      29.475  45.407  -1.899  8.00  1.00      A    N  
ATOM    684  CA  ASP A  86      29.047  45.848  -3.346  9.00  0.00      A    C  
ATOM    685  CA  ASP A  86      28.930  45.547  -3.236  9.00  0.00      A    C  
ATOM    686  C   ASP A  86      27.526  45.821  -3.556  8.00  0.00      A    C  
ATOM    687  C   ASP A  86      27.500  45.021  -3.182  8.00  0.00      A    C  
ATOM    688  O   ASP A  86      27.048  46.461  -4.537  8.00  1.00      A    O  
ATOM    689  O   ASP A  86      27.211  43.912  -3.700  8.00  1.00      A    O  
ATOM    690  CB  ASP A  86      29.622  44.782  -4.335  9.00  1.00      A    C  
ATOM    691  CB  ASP A  86      29.784  44.674  -4.158  9.00  1.00      A    C  
ATOM    692  CG  ASP A  86      31.092  44.778  -4.496  9.00  1.00      A    C  
ATOM    693  CG  ASP A  86      30.923  45.455  -4.739  9.00  1.00      A    C  
ATOM    694  OD1 ASP A  86      31.763  45.824  -4.247  9.00  1.00      A    O  
ATOM    695  OD1 ASP A  86      31.186  46.653  -4.488  9.00  1.00      A    O  
ATOM    696  OD2 ASP A  86      31.624  43.728  -4.958  9.00  1.00      A    O1-
ATOM    697  OD2 ASP A  86      31.633  44.825  -5.522  9.00  1.00      A    O1-
ATOM    698  N   ASN A  87      26.733  45.260  -2.662  2.00  0.00      A    N  
ATOM    699  N   ASN A  87      26.619  45.805  -2.553  2.00  0.00      A    N  
ATOM    700  CA  ASN A  87      25.287  45.128  -2.844  2.00  1.00      A    C  
ATOM    701  CA  ASN A  87      25.322  45.257  -2.153  2.00  0.00      A    C  
ATOM    702  C   ASN A  87      24.572  46.333  -2.136  2.00  0.00      A    C  
ATOM    703  C   ASN A  87      24.400  46.393  -1.789  2.00  0.00      A    C  
ATOM    704  O   ASN A  87      25.128  47.017  -1.277  2.00  0.00      A    O  
ATOM    705  O   ASN A  87      24.710  47.122  -0.857  2.00  0.00      A    O  
ATOM    706  CB  ASN A  87      24.727  43.741  -2.428  2.00  1.00      A    C  
ATOM    707  CB  ASN A  87      25.564  44.392  -0.928  2.00  0.00      A    C  
ATOM    708  CG  ASN A  87      25.130  43.339  -0.986  2.00  1.00      A    C  
ATOM    709  CG  ASN A  87      24.492  43.396  -0.613  2.00  0.00      A    C  
ATOM    710  ND2 ASN A  87      24.076  42.902  -0.245  2.00  1.00      A    N  
ATOM    711  ND2 ASN A  87      23.414  43.428  -1.403  2.00  1.00      A    N  
ATOM    712  OD1 ASN A  87      26.339  43.261  -0.648  2.00  1.00      A    O  
ATOM    713  OD1 ASN A  87      24.655  42.641   0.362  2.00  1.00      A    O  
ATOM    714  N   ALA A  88      23.297  46.526  -2.519 12.00  1.00      A    N  
ATOM    715  CA  ALA A  88      22.467  47.655  -2.145 12.00  0.00      A    C  
ATOM    716  C   ALA A  88      21.539  47.267  -0.996 12.00  0.00      A    C  
ATOM    717  O   ALA A  88      21.075  46.098  -0.928 12.00  1.00      A    O  
ATOM    718  CB  ALA A  88      21.651  48.096  -3.370 12.00  1.00      A    C  
ATOM    719  N   PHE A  89      21.230  48.223  -0.117  3.00  0.00      A    N  
ATOM    720  CA  PHE A  89      20.438  47.975   1.057  3.00  1.00      A    C  
ATOM    721  C   PHE A  89      19.330  48.953   1.194  3.00  0.00      A    C  
ATOM    722  O   PHE A  89      19.410  50.112   0.716  3.00  0.00      A    O  
ATOM    723  CB  PHE A  89      21.319  48.072   2.323  7.00  0.00      A    C  
ATOM    724  CG  PHE A  89      22.498  47.122   2.315  7.00  0.00      A    C  
ATOM    725  CD1 PHE A  89      22.232  45.720   2.441  7.00  1.00      A    C  
ATOM    726  CD2 PHE A  89      23.804  47.561   2.213  7.00  0.00      A    C  
ATOM    727  CE1 PHE A  89      23.355  44.855   2.482  7.00  1.00      A    C  
ATOM    728  CE2 PHE A  89      24.874  46.680   2.270  7.00  0.00      A    C  
ATOM    729  CZ  PHE A  89      24.650  45.344   2.411  7.00  0.00      A    C  
ATOM    730  N   TYR A  90      18.283  48.607   1.943  3.00  0.00      A    N  
ATOM    731  CA  TYR A  90      17.240  49.525   2.375  3.00  0.00      A    C  
ATOM    732  C   TYR A  90      17.669  50.337   3.577  3.00  0.00      A    C  
ATOM    733  O   TYR A  90      17.278  51.501   3.712  3.00  0.00      A    O  
ATOM    734  CB  TYR A  90      15.982  48.733   2.698  3.00  0.00      A    C  
ATOM    735  CG  TYR A  90      15.338  48.139   1.471  3.00  0.00      A    C  
ATOM    736  CD1 TYR A  90      14.487  48.896   0.656  6.00  0.00      A    C  
ATOM    737  CD2 TYR A  90      15.589  46.829   1.089  6.00  1.00      A    C  
ATOM    738  CE1 TYR A  90      13.907  48.394  -0.494  6.00  1.00      A    C  
ATOM    739  CE2 TYR A  90      14.997  46.310  -0.069  6.00  1.00      A    C  
ATOM    740  CZ  TYR A  90      14.166  47.084  -0.835  6.00  1.00      A    C  
ATOM    741  OH  TYR A  90      13.604  46.607  -2.008  6.00  1.00      A    O  
ATOM    742  N   HIS A  91      18.445  49.742   4.468  4.00  0.00      A    N  
ATOM    743  CA  HIS A  91      18.989  50.361   5.671  3.00  0.00      A    C  
ATOM    744  C   HIS A  91      20.404  49.916   5.835  3.00  0.00      A    C  
ATOM    745  O   HIS A  91      20.680  48.715   5.681  3.00  0.00      A    O  
ATOM    746  CB  HIS A  91      18.175  50.031   6.926  3.00  0.00      A    C  
ATOM    747  CG  HIS A  91      16.746  50.445   6.816  4.00  0.00      A    C  
ATOM    748  CD2 HIS A  91      15.657  49.733   6.381  4.00  0.00      A    C  
ATOM    749  ND1 HIS A  91      16.330  51.754   6.992  4.00  0.00      A    N  
ATOM    750  CE1 HIS A  91      15.048  51.819   6.705  4.00  1.00      A    C  
ATOM    751  NE2 HIS A  91      14.622  50.627   6.303  4.00  1.00      A    N  
ATOM    752  N   GLN A  92      21.299  50.811   6.224  2.00  0.00      A    N  
ATOM    753  CA  GLN A  92      22.688  50.441   6.473  3.00  0.00      A    C  
ATOM    754  C   GLN A  92      23.288  51.442   7.431  3.00  0.00      A    C  
ATOM    755  O   GLN A  92      22.851  52.599   7.510  3.00  0.00      A    O  
ATOM    756  CB  GLN A  92      23.469  50.267   5.161  3.00  0.00      A    C  
ATOM    757  CG  GLN A  92      23.551  51.575   4.321  2.00  1.00      A    C  
ATOM    758  CD  GLN A  92      23.883  51.240   2.936  2.00  0.00      A    C  
ATOM    759  NE2 GLN A  92      23.008  51.475   1.986  2.00  0.00      A    N  
ATOM    760  OE1 GLN A  92      25.011  50.727   2.645  2.00  0.00      A    O  
ATOM    761  N   ARG A  93      24.339  50.996   8.127  4.00  0.00      A    N  
ATOM    762  CA  ARG A  93      25.046  51.893   9.020  4.00  1.00      A    C  
ATOM    763  C   ARG A  93      26.450  51.361   9.242  4.00  0.00      A    C  
ATOM    764  O   ARG A  93      26.712  50.166   8.992  3.00  0.00      A    O  
ATOM    765  CB  ARG A  93      24.313  52.052  10.363  4.00  0.00      A    C  
ATOM    766  CG  ARG A  93      24.249  50.820  11.252  4.00  0.00      A    C  
ATOM    767  CD  ARG A  93      23.670  51.129  12.582  4.00  0.00      A    C  
ATOM    768  NE  ARG A  93      23.647  49.935  13.411  1.00  0.00      A    N  
ATOM    769  CZ  ARG A  93      23.397  49.960  14.728  1.00  0.00      A    C  
ATOM    770  NH1 ARG A  93      23.061  51.084  15.313  1.00  1.00      A    N1+
ATOM    771  NH2 ARG A  93      23.575  48.830  15.410  1.00  1.00      A    N  
ATOM    772  N   ILE A  94      27.309  52.194   9.754 12.00  0.00      A    N  
ATOM    773  CA  ILE A  94      28.623  51.814  10.220 12.00  0.00      A    C  
ATOM    774  C   ILE A  94      28.666  52.136  11.697 12.00  0.00      A    C  
ATOM    775  O   ILE A  94      28.347  53.282  12.091 12.00  0.00      A    O  
ATOM    776  CB  ILE A  94      29.768  52.531   9.435 10.00  0.00      A    C  
ATOM    777  CG1 ILE A  94      29.699  52.177   7.954 10.00  1.00      A    C  
ATOM    778  CG2 ILE A  94      31.097  52.165  10.034 10.00  0.00      A    C  
ATOM    779  CD1 ILE A  94      30.640  52.944   7.083 10.00  0.00      A    C  
ATOM    780  N   VAL A  95      29.074  51.177  12.506 12.00  0.00      A    N  
ATOM    781  CA  VAL A  95      29.227  51.396  13.933 12.00  0.00      A    C  
ATOM    782  C   VAL A  95      30.677  51.098  14.344 12.00  0.00      A    C  
ATOM    783  O   VAL A  95      31.343  50.279  13.726 12.00  0.00      A    O  
ATOM    784  CB  VAL A  95      28.246  50.540  14.781 10.00  0.00      A    C  
ATOM    785  CG1 VAL A  95      26.818  50.975  14.566 10.00  0.00      A    C  
ATOM    786  CG2 VAL A  95      28.428  49.069  14.564 10.00  0.00      A    C  
ATOM    787  N   VAL A  96      31.086  51.743  15.408 12.00  0.00      A    N  
ATOM    788  CA  VAL A  96      32.334  51.433  16.076 12.00  0.00      A    C  
ATOM    789  C   VAL A  96      31.970  50.947  17.473 12.00  0.00      A    C  
ATOM    790  O   VAL A  96      31.142  51.575  18.161 12.00  0.00      A    O  
ATOM    791  CB  VAL A  96      33.296  52.672  16.123 10.00  0.00      A    C  
ATOM    792  CG1 VAL A  96      34.611  52.265  16.759 10.00  0.00      A    C  
ATOM    793  CG2 VAL A  96      33.535  53.205  14.722 10.00  0.00      A    C  
ATOM    794  N   ILE A  97      32.535  49.792  17.847 12.00  0.00      A    N  
ATOM    795  CA  ILE A  97      32.187  49.103  19.085 12.00  0.00      A    C  
ATOM    796  C   ILE A  97      33.487  48.995  19.914 12.00  0.00      A    C  
ATOM    797  O   ILE A  97      34.550  48.630  19.436 12.00  0.00      A    O  
ATOM    798  CB  ILE A  97      31.655  47.677  18.768 10.00  0.00      A    C  
ATOM    799  CG1 ILE A  97      30.466  47.774  17.810 10.00  0.00      A    C  
ATOM    800  CG2 ILE A  97      31.260  46.982  20.069 10.00  1.00      A    C  
ATOM    801  CD1 ILE A  97      30.006  46.427  17.281 10.00  1.00      A    C  
ATOM    802  N   ASN A  98      33.310  49.354  21.196  2.00  0.00      A    N  
ATOM    803  CA  ASN A  98      34.445  49.330  22.129  2.00  0.00      A    C  
ATOM    804  C   ASN A  98      34.146  48.313  23.199  2.00  0.00      A    C  
ATOM    805  O   ASN A  98      33.345  48.564  24.093  2.00  0.00      A    O  
ATOM    806  CB  ASN A  98      34.650  50.721  22.751  2.00  0.00      A    C  
ATOM    807  CG  ASN A  98      35.835  50.766  23.676  2.00  0.00      A    C  
ATOM    808  ND2 ASN A  98      36.055  51.931  24.278  2.00  0.00      A    N  
ATOM    809  OD1 ASN A  98      36.553  49.793  23.799  2.00  1.00      A    O  
ATOM    810  N   ASN A  99      34.764  47.150  23.080  2.00  1.00      A    N  
ATOM    811  CA  ASN A  99      34.562  46.059  24.060  2.00  0.00      A    C  
ATOM    812  C   ASN A  99      35.618  46.099  25.142  2.00  1.00      A    C  
ATOM    813  O   ASN A  99      35.607  45.213  26.025  2.00  1.00      A    O  
ATOM    814  CB  ASN A  99      34.660  44.714  23.353  2.00  1.00      A    C  
ATOM    815  CG  ASN A  99      33.551  44.584  22.322  2.00  1.00      A    C  
ATOM    816  ND2 ASN A  99      32.349  44.702  22.792  2.00  1.00      A    N  
ATOM    817  OD1 ASN A  99      33.794  44.394  21.097  2.00  1.00      A    O  
ATOM    818  N   GLY A 100      36.541  47.035  25.139  5.00  0.00      A    N  
ATOM    819  CA  GLY A 100      37.596  47.070  26.104  5.00  1.00      A    C  
ATOM    820  C   GLY A 100      37.299  47.990  27.244  5.00  0.00      A    C  
ATOM    821  O   GLY A 100      36.301  48.721  27.328  5.00  0.00      A    O  
ATOM    822  N   ALA A 101      38.306  48.043  28.153 12.00  1.00      A    N  
ATOM    823  CA  ALA A 101      38.111  48.875  29.330 12.00  0.00      A    C  
ATOM    824  C   ALA A 101      38.520  50.336  29.130 12.00  1.00      A    C  
ATOM    825  O   ALA A 101      38.113  51.174  29.964 12.00  1.00      A    O  
ATOM    826  CB  ALA A 101      38.941  48.386  30.549 12.00  1.00      A    C  
ATOM    827  N   SER A 102      39.362  50.628  28.127  2.00  1.00      A    N  
ATOM    828  CA  SER A 102      39.792  52.009  27.881  2.00  1.00      A    C  
ATOM    829  C   SER A 102      38.719  52.734  27.053  2.00  0.00      A    C  
ATOM    830  O   SER A 102      38.115  52.162  26.164  2.00  1.00      A    O  
ATOM    831  CB  SER A 102      41.078  52.070  27.043  2.00  1.00      A    C  
ATOM    832  OG  SER A 102      42.160  51.472  27.748  2.00  1.00      A    O  
ATOM    833  N   ARG A 103      38.469  53.994  27.400  4.00  1.00      A    N  
ATOM    834  CA  ARG A 103      37.630  54.836  26.547  4.00  0.00      A    C  
ATOM    835  C   ARG A 103      38.105  54.840  25.118  4.00  0.00      A    C  
ATOM    836  O   ARG A 103      39.282  54.749  24.850  3.00  1.00      A    O  
ATOM    837  CB  ARG A 103      37.545  56.270  27.077  4.00  1.00      A    C  
ATOM    838  CG  ARG A 103      36.971  56.452  28.479  4.00  1.00      A    C  
ATOM    839  CD  ARG A 103      36.836  57.933  28.858  4.00  1.00      A    C  
ATOM    840  NE  ARG A 103      36.450  58.175  30.262  1.00  1.00      A    N  
ATOM    841  CZ  ARG A 103      35.370  57.737  30.932  1.00  1.00      A    C  
ATOM    842  NH1 ARG A 103      34.466  56.929  30.318  1.00  1.00      A    N1+
ATOM    843  NH2 ARG A 103      35.231  58.113  32.227  1.00  1.00      A    N  
ATOM    844  N   GLY A 104      37.156  54.870  24.176  5.00  0.00      A    N  
ATOM    845  CA  GLY A 104      37.503  54.728  22.745  5.00  1.00      A    C  
ATOM    846  C   GLY A 104      37.415  56.090  22.070  5.00  0.00      A    C  
ATOM    847  O   GLY A 104      36.556  56.915  22.318  5.00  0.00      A    O  
ATOM    848  N   PHE A 105      38.363  56.247  21.140  3.00  0.00      A    N  
ATOM    849  CA  PHE A 105      38.394  57.522  20.352  3.00  0.00      A    C  
ATOM    850  C   PHE A 105      38.789  57.134  18.957  3.00  0.00      A    C  
ATOM    851  O   PHE A 105      39.712  56.340  18.714  3.00  0.00      A    O  
ATOM    852  CB  PHE A 105      39.442  58.525  20.913  7.00  1.00      A    C  
ATOM    853  CG  PHE A 105      39.131  58.966  22.309  7.00  1.00      A    C  
ATOM    854  CD1 PHE A 105      39.626  58.214  23.405  7.00  1.00      A    C  
ATOM    855  CD2 PHE A 105      38.322  60.090  22.514  7.00  1.00      A    C  
ATOM    856  CE1 PHE A 105      39.321  58.654  24.729  7.00  1.00      A    C  
ATOM    857  CE2 PHE A 105      38.023  60.436  23.863  7.00  1.00      A    C  
ATOM    858  CZ  PHE A 105      38.518  59.722  24.922  7.00  1.00      A    C  
ATOM    859  N   CYS A 106      38.164  57.746  17.945  5.00  0.00      A    N  
ATOM    860  CA  CYS A 106      38.584  57.523  16.576  5.00  0.00      A    C  
ATOM    861  C   CYS A 106      38.181  58.733  15.741  5.00  1.00      A    C  
ATOM    862  O   CYS A 106      37.367  59.571  16.102  5.00  0.00      A    O  
ATOM    863  CB  CYS A 106      37.965  56.257  16.002  5.00  0.00      A    C  
ATOM    864  SG  CYS A 106      36.193  56.218  15.837  5.00  0.00      A    S  
ATOM    865  N   THR A 107      38.840  58.785  14.555  2.00  0.00      A    N  
ATOM    866  CA  THR A 107      38.413  59.715  13.485  2.00  0.00      A    C  
ATOM    867  C   THR A 107      37.998  58.804  12.286  2.00  0.00      A    C  
ATOM    868  O   THR A 107      38.688  57.842  11.933  2.00  0.00      A    O  
ATOM    869  CB  THR A 107      39.567  60.644  13.099  2.00  0.00      A    C  
ATOM    870  CG2 THR A 107      39.119  61.561  11.942  2.00  1.00      A    C  
ATOM    871  OG1 THR A 107      39.926  61.429  14.254  2.00  1.00      A    O  
ATOM    872  N   ILE A 108      36.860  59.187  11.693 12.00  0.00      A    N  
ATOM    873  CA  ILE A 108      36.358  58.491  10.510 12.00  0.00      A    C  
ATOM    874  C   ILE A 108      36.559  59.485   9.311 12.00  0.00      A    C  
ATOM    875  O   ILE A 108      36.189  60.639   9.429 12.00  0.00      A    O  
ATOM    876  CB  ILE A 108      34.876  58.115  10.720 10.00  0.00      A    C  
ATOM    877  CG1 ILE A 108      34.719  57.176  11.909 10.00  0.00      A    C  
ATOM    878  CG2 ILE A 108      34.352  57.440   9.413 10.00  0.00      A    C  
ATOM    879  CD1 ILE A 108      35.262  55.809  11.734 10.00  0.00      A    C  
ATOM    880  N   TYR A 109      37.061  58.909   8.208  3.00  0.00      A    N  
ATOM    881  CA  TYR A 109      37.278  59.650   6.953  3.00  0.00      A    C  
ATOM    882  C   TYR A 109      36.276  59.021   5.964  3.00  0.00      A    C  
ATOM    883  O   TYR A 109      36.326  57.824   5.695  3.00  0.00      A    O  
ATOM    884  CB  TYR A 109      38.713  59.488   6.508  3.00  1.00      A    C  
ATOM    885  CG  TYR A 109      39.643  60.020   7.569  3.00  1.00      A    C  
ATOM    886  CD1 TYR A 109      39.990  61.340   7.577  6.00  1.00      A    C  
ATOM    887  CD2 TYR A 109      40.177  59.160   8.510  6.00  1.00      A    C  
ATOM    888  CE1 TYR A 109      40.832  61.849   8.556  6.00  1.00      A    C  
ATOM    889  CE2 TYR A 109      41.073  59.650   9.515  6.00  1.00      A    C  
ATOM    890  CZ  TYR A 109      41.380  61.003   9.504  6.00  1.00      A    C  
ATOM    891  OH  TYR A 109      42.266  61.535  10.475  6.00  1.00      A    O  
ATOM    892  N   TYR A 110      35.403  59.864   5.450  3.00  0.00      A    N  
ATOM    893  CA  TYR A 110      34.285  59.356   4.627  3.00  0.00      A    C  
ATOM    894  C   TYR A 110      34.664  59.529   3.152  3.00  0.00      A    C  
ATOM    895  O   TYR A 110      34.990  60.637   2.693  3.00  0.00      A    O  
ATOM    896  CB  TYR A 110      33.046  60.213   4.919  3.00  0.00      A    C  
ATOM    897  CG  TYR A 110      32.603  60.070   6.359  3.00  0.00      A    C  
ATOM    898  CD1 TYR A 110      31.703  59.075   6.751  6.00  1.00      A    C  
ATOM    899  CD2 TYR A 110      33.161  60.884   7.349  6.00  0.00      A    C  
ATOM    900  CE1 TYR A 110      31.347  58.910   8.143  6.00  1.00      A    C  
ATOM    901  CE2 TYR A 110      32.832  60.763   8.712  6.00  1.00      A    C  
ATOM    902  CZ  TYR A 110      31.933  59.778   9.075  6.00  1.00      A    C  
ATOM    903  OH  TYR A 110      31.622  59.647  10.424  6.00  0.00      A    O  
ATOM    904  N   HIS A 111      34.566  58.412   2.431  4.00  0.00      A    N  
ATOM    905  CA  HIS A 111      34.939  58.432   1.001  3.00  0.00      A    C  
ATOM    906  C   HIS A 111      33.784  58.885   0.209  3.00  0.00      A    C  
ATOM    907  O   HIS A 111      32.909  58.069  -0.071  3.00  1.00      A    O  
ATOM    908  CB  HIS A 111      35.518  57.158   0.511  3.00  1.00      A    C  
ATOM    909  CG  HIS A 111      36.872  57.009   1.081  4.00  1.00      A    C  
ATOM    910  CD2 HIS A 111      37.287  56.286   2.129  4.00  0.00      A    C  
ATOM    911  ND1 HIS A 111      37.975  57.761   0.676  4.00  1.00      A    N  
ATOM    912  CE1 HIS A 111      39.024  57.389   1.393  4.00  1.00      A    C  
ATOM    913  NE2 HIS A 111      38.647  56.403   2.191  4.00  0.00      A    N  
ATOM    914  N   LEU A 112      33.822  60.089  -0.346 12.00  0.00      A    N  
ATOM    915  CA  LEU A 112      32.617  60.615  -0.996 12.00  1.00      A    C  
ATOM    916  C   LEU A 112      32.646  60.190  -2.442 12.00  1.00      A    C  
ATOM    917  O   LEU A 112      33.672  59.817  -3.014 12.00  1.00      A    O  
ATOM    918  CB  LEU A 112      32.514  62.148  -0.860 10.00  1.00      A    C  
ATOM    919  CG  LEU A 112      32.563  62.650   0.590 10.00  0.00      A    C  
ATOM    920  CD1 LEU A 112      32.482  64.205   0.603 10.00  1.00      A    C  
ATOM    921  CD2 LEU A 112      31.589  61.967   1.590 10.00  1.00      A    C  
ATOM    922  N   GLU A 113      31.530  60.370  -3.104  8.00  1.00      A    N  
ATOM    923  CA  GLU A 113      31.352  60.088  -4.535  8.00  1.00      A    C  
ATOM    924  C   GLU A 113      31.905  61.292  -5.302  8.00  0.00      A    C  
ATOM    925  O   GLU A 113      31.542  62.444  -4.946  8.00  1.00      A    O  
ATOM    926  CB  GLU A 113      29.891  59.834  -4.810  8.00  1.00      A    C  
ATOM    927  CG  GLU A 113      29.735  59.536  -6.310  8.00  1.00      A    C  
ATOM    928  CD  GLU A 113      28.321  59.382  -6.783  9.00  1.00      A    C  
ATOM    929  OE1 GLU A 113      27.319  59.522  -6.035  9.00  1.00      A    O  
ATOM    930  OE2 GLU A 113      28.147  59.045  -7.978  9.00  1.00      A    O1-
ATOM    931  N   HIS A 114      32.765  61.070  -6.260  4.00  1.00      A    N  
ATOM    932  CA  HIS A 114      33.438  62.059  -7.135  3.00  1.00      A    C  
ATOM    933  C   HIS A 114      33.187  61.602  -8.597  3.00  1.00      A    C  
ATOM    934  O   HIS A 114      33.300  60.364  -8.843  3.00  1.00      A    O  
ATOM    935  CB  HIS A 114      34.905  62.087  -6.670  3.00  1.00      A    C  
ATOM    936  CG  HIS A 114      35.047  62.673  -5.286  4.00  0.00      A    C  
ATOM    937  CD2 HIS A 114      34.634  63.880  -4.801  4.00  1.00      A    C  
ATOM    938  ND1 HIS A 114      35.666  62.054  -4.219  4.00  1.00      A    N  
ATOM    939  CE1 HIS A 114      35.621  62.816  -3.140  4.00  1.00      A    C  
ATOM    940  NE2 HIS A 114      35.003  63.936  -3.475  4.00  1.00      A    N  
ATOM    941  N   HIS A 115      32.877  62.540  -9.499  4.00  1.00      A    N  
ATOM    942  CA  HIS A 115      32.858  62.346 -11.008  3.00  1.00      A    C  
ATOM    943  C   HIS A 115      33.438  63.665 -11.441  3.00  1.00      A    C  
ATOM    944  O   HIS A 115      32.878  64.629 -10.965  3.00  1.00      A    O  
ATOM    945  CB  HIS A 115      31.434  62.270 -11.553  3.00  1.00      A    C  
ATOM    946  CG  HIS A 115      30.790  61.047 -10.998  4.00  1.00      A    C  
ATOM    947  CD2 HIS A 115      29.803  60.917 -10.087  4.00  1.00      A    C  
ATOM    948  ND1 HIS A 115      31.230  59.772 -11.321  4.00  1.00      A    N  
ATOM    949  CE1 HIS A 115      30.556  58.906 -10.591  4.00  1.00      A    C  
ATOM    950  NE2 HIS A 115      29.659  59.564  -9.876  4.00  1.00      A    N  
ATOM    951  N   LEU B  12       8.067  74.108  -5.751 12.00  1.00      A    N  
ATOM    952  CA  LEU B  12       8.834  74.897  -6.767 12.00  1.00      A    C  
ATOM    953  C   LEU B  12       9.825  73.983  -7.508 12.00  1.00      A    C  
ATOM    954  O   LEU B  12      10.956  73.772  -7.023 12.00  1.00      A    O  
ATOM    955  CB  LEU B  12       9.552  76.075  -6.077 10.00  1.00      A    C  
ATOM    956  CG  LEU B  12      10.423  77.040  -6.897 10.00  0.00      A    C  
ATOM    957  CD1 LEU B  12       9.682  77.580  -8.120 10.00  1.00      A    C  
ATOM    958  CD2 LEU B  12      10.942  78.175  -6.011 10.00  1.00      A    C  
ATOM    959  N   THR B  13       9.398  73.430  -8.661  2.00  1.00      A    N  
ATOM    960  CA  THR B  13      10.268  72.532  -9.480  2.00  1.00      A    C  
ATOM    961  C   THR B  13      11.105  73.365 -10.488  2.00  1.00      A    C  
ATOM    962  O   THR B  13      10.578  74.074 -11.356  2.00  1.00      A    O  
ATOM    963  CB  THR B  13       9.503  71.368 -10.164  2.00  1.00      A    C  
ATOM    964  CG2 THR B  13       8.473  70.756  -9.206  2.00  1.00      A    C  
ATOM    965  OG1 THR B  13       8.858  71.816 -11.367  2.00  1.00      A    O  
ATOM    966  N   GLU B  14      12.417  73.294 -10.309  8.00  1.00      A    N  
ATOM    967  CA  GLU B  14      13.368  74.203 -10.938  8.00  1.00      A    C  
ATOM    968  C   GLU B  14      14.760  73.596 -10.790  8.00  1.00      A    C  
ATOM    969  O   GLU B  14      14.933  72.483 -10.262  8.00  1.00      A    O  
ATOM    970  CB  GLU B  14      13.324  75.580 -10.270  8.00  1.00      A    C  
ATOM    971  CG  GLU B  14      13.912  75.637  -8.850  8.00  0.00      A    C  
ATOM    972  CD  GLU B  14      13.880  77.047  -8.276  9.00  1.00      A    C  
ATOM    973  OE1 GLU B  14      12.964  77.816  -8.666  9.00  1.00      A    O  
ATOM    974  OE2 GLU B  14      14.762  77.383  -7.460  9.00  1.00      A    O1-
ATOM    975  N   PHE B  15      15.790  74.323 -11.204  3.00  1.00      A    N  
ATOM    976  CA  PHE B  15      17.124  73.799 -10.936  3.00  1.00      A    C  
ATOM    977  C   PHE B  15      17.495  73.951  -9.439  3.00  0.00      A    C  
ATOM    978  O   PHE B  15      17.568  75.078  -8.934  3.00  1.00      A    O  
ATOM    979  CB  PHE B  15      18.129  74.586 -11.734  7.00  1.00      A    C  
ATOM    980  CG  PHE B  15      19.505  74.036 -11.652  7.00  1.00      A    C  
ATOM    981  CD1 PHE B  15      19.842  72.920 -12.361  7.00  1.00      A    C  
ATOM    982  CD2 PHE B  15      20.478  74.712 -10.990  7.00  1.00      A    C  
ATOM    983  CE1 PHE B  15      21.098  72.412 -12.339  7.00  1.00      A    C  
ATOM    984  CE2 PHE B  15      21.748  74.232 -10.959  7.00  1.00      A    C  
ATOM    985  CZ  PHE B  15      22.074  73.091 -11.642  7.00  1.00      A    C  
ATOM    986  N   ASN B  16      17.760  72.821  -8.774  2.00  1.00      A    N  
ATOM    987  CA  ASN B  16      18.143  72.782  -7.351  2.00  0.00      A    C  
ATOM    988  C   ASN B  16      19.246  71.771  -7.119  2.00  1.00      A    C  
ATOM    989  O   ASN B  16      18.997  70.587  -6.927  2.00  1.00      A    O  
ATOM    990  CB  ASN B  16      16.948  72.461  -6.414  2.00  1.00      A    C  
ATOM    991  CG  ASN B  16      17.270  72.729  -4.926  2.00  1.00      A    C  
ATOM    992  ND2 ASN B  16      16.218  72.903  -4.106  2.00  1.00      A    N  
ATOM    993  OD1 ASN B  16      18.436  72.798  -4.520  2.00  0.00      A    O  
ATOM    994  N   PRO B  17      20.484  72.256  -7.086  3.00  0.00      A    N  
ATOM    995  CA  PRO B  17      21.642  71.419  -6.946  3.00  1.00      A    C  
ATOM    996  C   PRO B  17      21.854  70.837  -5.538  3.00  1.00      A    C  
ATOM    997  O   PRO B  17      22.793  70.074  -5.357  3.00  1.00      A    O  
ATOM    998  CB  PRO B  17      22.773  72.336  -7.383  3.00  1.00      A    C  
ATOM    999  CG  PRO B  17      22.309  73.707  -7.058  3.00  1.00      A    C  
ATOM   1000  CD  PRO B  17      20.817  73.696  -7.087  3.00  1.00      A    C  
ATOM   1001  N   ASN B  18      20.984  71.168  -4.571  2.00  0.00      A    N  
ATOM   1002  CA  ASN B  18      21.151  70.750  -3.154  2.00  1.00      A    C  
ATOM   1003  C   ASN B  18      20.268  69.614  -2.714  2.00  0.00      A    C  
ATOM   1004  O   ASN B  18      20.518  68.978  -1.676  2.00  0.00      A    O  
ATOM   1005  CB  ASN B  18      20.916  71.947  -2.243  2.00  0.00      A    C  
ATOM   1006  CG  ASN B  18      21.763  73.130  -2.664  2.00  0.00      A    C  
ATOM   1007  ND2 ASN B  18      21.122  74.230  -3.066  2.00  1.00      A    N  
ATOM   1008  OD1 ASN B  18      22.990  73.025  -2.691  2.00  1.00      A    O  
ATOM   1009  N   ASN B  19      19.253  69.303  -3.505  2.00  0.00      A    N  
ATOM   1010  CA  ASN B  19      18.264  68.381  -3.023  2.00  0.00      A    C  
ATOM   1011  C   ASN B  19      18.687  66.918  -3.052  2.00  1.00      A    C  
ATOM   1012  O   ASN B  19      18.046  66.055  -2.433  2.00  1.00      A    O  
ATOM   1013  CB  ASN B  19      16.916  68.706  -3.647  2.00  1.00      A    C  
ATOM   1014  CG  ASN B  19      16.340  69.971  -3.026  2.00  0.00      A    C  
ATOM   1015  ND2 ASN B  19      15.062  69.995  -2.835  2.00  1.00      A    N  
ATOM   1016  OD1 ASN B  19      17.086  70.901  -2.669  2.00  0.00      A    O  
ATOM   1017  N   ALA B  20      19.828  66.655  -3.680 12.00  1.00      A    N  
ATOM   1018  CA  ALA B  20      20.339  65.271  -3.781 12.00  1.00      A    C  
ATOM   1019  C   ALA B  20      20.702  64.657  -2.411 12.00  1.00      A    C  
ATOM   1020  O   ALA B  20      20.697  63.465  -2.246 12.00  1.00      A    O  
ATOM   1021  CB  ALA B  20      21.588  65.262  -4.644 12.00  1.00      A    C  
ATOM   1022  N   ARG B  21      21.115  65.493  -1.481  4.00  0.00      A    N  
ATOM   1023  CA  ARG B  21      21.474  65.036  -0.156  4.00  1.00      A    C  
ATOM   1024  C   ARG B  21      20.389  65.387   0.908  4.00  1.00      A    C  
ATOM   1025  O   ARG B  21      20.670  65.346   2.116  3.00  1.00      A    O  
ATOM   1026  CB  ARG B  21      22.810  65.635   0.246  4.00  1.00      A    C  
ATOM   1027  CG  ARG B  21      23.969  65.063  -0.570  4.00  1.00      A    C  
ATOM   1028  CD  ARG B  21      25.307  65.541  -0.041  4.00  1.00      A    C  
ATOM   1029  NE  ARG B  21      26.358  64.974  -0.859  1.00  1.00      A    N  
ATOM   1030  CZ  ARG B  21      27.645  65.134  -0.693  1.00  1.00      A    C  
ATOM   1031  NH1 ARG B  21      28.106  65.863   0.315  1.00  1.00      A    N1+
ATOM   1032  NH2 ARG B  21      28.472  64.569  -1.579  1.00  1.00      A    N  
ATOM   1033  N   LYS B  22      19.176  65.700   0.454  4.00  0.00      A    N  
ATOM   1034  CA  LYS B  22      18.087  65.941   1.375  4.00  0.00      A    C  
ATOM   1035  C   LYS B  22      17.807  64.677   2.225  4.00  0.00      A    C  
ATOM   1036  O   LYS B  22      17.598  63.599   1.692  2.00  1.00      A    O  
ATOM   1037  CB  LYS B  22      16.861  66.374   0.603  4.00  1.00      A    C  
ATOM   1038  CG  LYS B  22      15.669  66.599   1.457  1.00  1.00      A    C  
ATOM   1039  CD  LYS B  22      14.842  67.745   0.867 11.00  0.00      A    C  
ATOM   1040  CE  LYS B  22      13.719  67.246   0.092 11.00  1.00      A    C  
ATOM   1041  NZ  LYS B  22      13.155  68.494  -0.543 11.00  1.00      A    N1+
ATOM   1042  N   SER B  23      17.817  64.843   3.552  2.00  0.00      A    N  
ATOM   1043  CA  SER B  23      17.532  63.771   4.495  2.00  1.00      A    C  
ATOM   1044  C   SER B  23      17.211  64.505   5.774  2.00  0.00      A    C  
ATOM   1045  O   SER B  23      18.032  65.259   6.253  2.00  1.00      A    O  
ATOM   1046  CB  SER B  23      18.751  62.928   4.793  2.00  1.00      A    C  
ATOM   1047  OG  SER B  23      18.500  61.977   5.812  2.00  1.00      A    O  
ATOM   1048  N   TYR B  24      16.028  64.263   6.326  3.00  0.00      A    N  
ATOM   1049  CA  TYR B  24      15.628  64.844   7.573  3.00  0.00      A    C  
ATOM   1050  C   TYR B  24      15.914  63.970   8.813  3.00  1.00      A    C  
ATOM   1051  O   TYR B  24      15.675  64.407   9.962  3.00  1.00      A    O  
ATOM   1052  CB  TYR B  24      14.143  65.182   7.513  3.00  0.00      A    C  
ATOM   1053  CG  TYR B  24      13.800  66.266   6.518  3.00  0.00      A    C  
ATOM   1054  CD1 TYR B  24      13.950  67.584   6.888  6.00  0.00      A    C  
ATOM   1055  CD2 TYR B  24      13.323  65.983   5.232  6.00  1.00      A    C  
ATOM   1056  CE1 TYR B  24      13.613  68.599   6.028  6.00  0.00      A    C  
ATOM   1057  CE2 TYR B  24      13.021  66.990   4.349  6.00  0.00      A    C  
ATOM   1058  CZ  TYR B  24      13.164  68.291   4.742  6.00  0.00      A    C  
ATOM   1059  OH  TYR B  24      12.875  69.355   3.887  6.00  0.00      A    O  
ATOM   1060  N   LEU B  25      16.426  62.760   8.598 12.00  0.00      A    N  
ATOM   1061  CA  LEU B  25      16.772  61.842   9.702 12.00  0.00      A    C  
ATOM   1062  C   LEU B  25      17.662  62.522  10.734 12.00  0.00      A    C  
ATOM   1063  O   LEU B  25      18.692  63.132  10.416 12.00  1.00      A    O  
ATOM   1064  CB  LEU B  25      17.554  60.682   9.087 10.00  1.00      A    C  
ATOM   1065  CG  LEU B  25      18.097  59.597   9.992 10.00  0.00      A    C  
ATOM   1066  CD1 LEU B  25      17.009  58.774  10.693 10.00  1.00      A    C  
ATOM   1067  CD2 LEU B  25      19.045  58.653   9.240 10.00  1.00      A    C  
ATOM   1068  N   PHE B  26      17.310  62.359  12.007  3.00  0.00      A    N  
ATOM   1069  CA  PHE B  26      18.113  62.853  13.112  3.00  0.00      A    C  
ATOM   1070  C   PHE B  26      19.068  61.735  13.387  3.00  0.00      A    C  
ATOM   1071  O   PHE B  26      18.698  60.544  13.395  3.00  0.00      A    O  
ATOM   1072  CB  PHE B  26      17.215  63.095  14.325  7.00  0.00      A    C  
ATOM   1073  CG  PHE B  26      17.650  64.207  15.251  7.00  0.00      A    C  
ATOM   1074  CD1 PHE B  26      17.823  65.518  14.775  7.00  0.00      A    C  
ATOM   1075  CD2 PHE B  26      17.731  63.970  16.611  7.00  0.00      A    C  
ATOM   1076  CE1 PHE B  26      18.138  66.546  15.627  7.00  0.00      A    C  
ATOM   1077  CE2 PHE B  26      18.074  64.965  17.487  7.00  0.00      A    C  
ATOM   1078  CZ  PHE B  26      18.252  66.267  17.007  7.00  0.00      A    C  
ATOM   1079  N   ASP B  27      20.330  62.082  13.564  8.00  0.00      A    N  
ATOM   1080  CA  ASP B  27      21.329  61.038  13.827  9.00  1.00      A    C  
ATOM   1081  C   ASP B  27      21.031  60.402  15.196  8.00  0.00      A    C  
ATOM   1082  O   ASP B  27      20.597  61.055  16.134  8.00  0.00      A    O  
ATOM   1083  CB  ASP B  27      22.734  61.645  13.820  9.00  1.00      A    C  
ATOM   1084  CG  ASP B  27      23.228  62.003  12.443  9.00  1.00      A    C  
ATOM   1085  OD1 ASP B  27      22.692  61.495  11.477  9.00  1.00      A    O  
ATOM   1086  OD2 ASP B  27      24.260  62.722  12.375  9.00  1.00      A    O1-
ATOM   1087  N   ASN B  28      21.330  59.104  15.328  2.00  1.00      A    N  
ATOM   1088  CA  ASN B  28      21.161  58.413  16.611  2.00  0.00      A    C  
ATOM   1089  C   ASN B  28      21.964  59.081  17.677  2.00  0.00      A    C  
ATOM   1090  O   ASN B  28      21.484  59.249  18.815  2.00  0.00      A    O  
ATOM   1091  CB  ASN B  28      21.420  56.940  16.482  2.00  1.00      A    C  
ATOM   1092  CG  ASN B  28      22.828  56.622  16.014  2.00  0.00      A    C  
ATOM   1093  ND2 ASN B  28      23.006  56.698  14.749  2.00  1.00      A    N  
ATOM   1094  OD1 ASN B  28      23.767  56.301  16.824  2.00  1.00      A    O  
ATOM   1095  N   TYR B  29      23.187  59.527  17.352  3.00  0.00      A    N  
ATOM   1096  CA  TYR B  29      24.036  60.353  18.245  3.00  0.00      A    C  
ATOM   1097  C   TYR B  29      24.123  61.705  17.555  3.00  0.00      A    C  
ATOM   1098  O   TYR B  29      24.713  61.799  16.496  3.00  1.00      A    O  
ATOM   1099  CB  TYR B  29      25.457  59.733  18.421  3.00  1.00      A    C  
ATOM   1100  CG  TYR B  29      26.375  60.765  19.060  3.00  1.00      A    C  
ATOM   1101  CD1 TYR B  29      26.138  61.227  20.335  6.00  0.00      A    C  
ATOM   1102  CD2 TYR B  29      27.378  61.363  18.347  6.00  1.00      A    C  
ATOM   1103  CE1 TYR B  29      26.937  62.235  20.926  6.00  1.00      A    C  
ATOM   1104  CE2 TYR B  29      28.178  62.360  18.913  6.00  1.00      A    C  
ATOM   1105  CZ  TYR B  29      27.963  62.792  20.199  6.00  1.00      A    C  
ATOM   1106  OH  TYR B  29      28.764  63.825  20.720  6.00  1.00      A    O  
ATOM   1107  N   GLU B  30      23.439  62.702  18.080  8.00  0.00      A    N  
ATOM   1108  CA  GLU B  30      23.364  64.018  17.455  8.00  0.00      A    C  
ATOM   1109  C   GLU B  30      24.087  65.013  18.316  8.00  0.00      A    C  
ATOM   1110  O   GLU B  30      24.099  64.962  19.538  8.00  0.00      A    O  
ATOM   1111  CB  GLU B  30      21.936  64.588  17.329  8.00  0.00      A    C  
ATOM   1112  CG  GLU B  30      21.255  64.602  16.052  8.00  0.00      A    C  
ATOM   1113  CD  GLU B  30      21.954  65.070  14.796  9.00  0.00      A    C  
ATOM   1114  OE1 GLU B  30      23.002  65.734  14.811  9.00  0.00      A    O  
ATOM   1115  OE2 GLU B  30      21.391  64.627  13.811  9.00  0.00      A    O1-
ATOM   1116  N   VAL B  31      24.627  66.003  17.624 12.00  0.00      A    N  
ATOM   1117  CA  VAL B  31      25.436  67.012  18.259 12.00  0.00      A    C  
ATOM   1118  C   VAL B  31      24.631  68.275  18.504 12.00  0.00      A    C  
ATOM   1119  O   VAL B  31      23.645  68.537  17.824 12.00  0.00      A    O  
ATOM   1120  CB  VAL B  31      26.671  67.366  17.413 10.00  0.00      A    C  
ATOM   1121  CG1 VAL B  31      27.625  66.204  17.326 10.00  1.00      A    C  
ATOM   1122  CG2 VAL B  31      26.282  67.856  16.060 10.00  1.00      A    C  
ATOM   1123  N   ASP B  32      25.061  69.068  19.503  8.00  0.00      A    N  
ATOM   1124  CA  ASP B  32      24.552  70.362  19.706  9.00  0.00      A    C  
ATOM   1125  C   ASP B  32      25.663  71.205  20.277  8.00  0.00      A    C  
ATOM   1126  O   ASP B  32      25.758  71.387  21.518  8.00  0.00      A    O  
ATOM   1127  CB  ASP B  32      23.364  70.434  20.674  9.00  0.00      A    C  
ATOM   1128  CG  ASP B  32      22.816  71.864  20.795  9.00  0.00      A    C  
ATOM   1129  OD1 ASP B  32      23.296  72.787  20.067  9.00  0.00      A    O  
ATOM   1130  OD2 ASP B  32      21.909  72.129  21.617  9.00  0.00      A    O1-
ATOM   1131  N   PRO B  33      26.488  71.772  19.413  3.00  0.00      A    N  
ATOM   1132  CA  PRO B  33      27.605  72.618  19.821  3.00  0.00      A    C  
ATOM   1133  C   PRO B  33      27.196  73.875  20.612  3.00  0.00      A    C  
ATOM   1134  O   PRO B  33      28.085  74.490  21.260  3.00  1.00      A    O  
ATOM   1135  CB  PRO B  33      28.245  73.019  18.489  3.00  0.00      A    C  
ATOM   1136  CG  PRO B  33      27.842  71.991  17.547  3.00  1.00      A    C  
ATOM   1137  CD  PRO B  33      26.488  71.507  17.976  3.00  0.00      A    C  
ATOM   1138  N   ASN B  34      25.898  74.239  20.558  2.00  0.00      A    N  
ATOM   1139  CA  ASN B  34      25.350  75.322  21.370  2.00  0.00      A    C  
ATOM   1140  C   ASN B  34      24.851  74.931  22.765  2.00  0.00      A    C  
ATOM   1141  O   ASN B  34      24.231  75.731  23.461  2.00  0.00      A    O  
ATOM   1142  CB  ASN B  34      24.235  76.058  20.582  2.00  0.00      A    C  
ATOM   1143  CG  ASN B  34      24.796  76.902  19.433  2.00  0.00      A    C  
ATOM   1144  ND2 ASN B  34      24.527  76.517  18.186  2.00  0.00      A    N  
ATOM   1145  OD1 ASN B  34      25.475  77.869  19.677  2.00  0.00      A    O  
ATOM   1146  N   TYR B  35      25.148  73.731  23.201  3.00  0.00      A    N  
ATOM   1147  CA  TYR B  35      24.522  73.299  24.456  3.00  0.00      A    C  
ATOM   1148  C   TYR B  35      24.996  74.140  25.658  3.00  0.00      A    C  
ATOM   1149  O   TYR B  35      24.209  74.411  26.546  3.00  0.00      A    O  
ATOM   1150  CB  TYR B  35      24.762  71.791  24.697  3.00  0.00      A    C  
ATOM   1151  CG  TYR B  35      26.080  71.529  25.193  3.00  0.00      A    C  
ATOM   1152  CD1 TYR B  35      27.182  71.494  24.329  6.00  0.00      A    C  
ATOM   1153  CD2 TYR B  35      26.303  71.410  26.565  6.00  1.00      A    C  
ATOM   1154  CE1 TYR B  35      28.463  71.350  24.809  6.00  1.00      A    C  
ATOM   1155  CE2 TYR B  35      27.565  71.226  27.038  6.00  1.00      A    C  
ATOM   1156  CZ  TYR B  35      28.638  71.206  26.191  6.00  1.00      A    C  
ATOM   1157  OH  TYR B  35      29.915  71.045  26.682  6.00  1.00      A    O  
ATOM   1158  N   ALA B  36      26.236  74.580  25.647 12.00  0.00      A    N  
ATOM   1159  CA  ALA B  36      26.786  75.357  26.757 12.00  1.00      A    C  
ATOM   1160  C   ALA B  36      26.318  76.795  26.679 12.00  0.00      A    C  
ATOM   1161  O   ALA B  36      25.916  77.383  27.686 12.00  0.00      A    O  
ATOM   1162  CB  ALA B  36      28.275  75.231  26.798 12.00  1.00      A    C  
ATOM   1163  N   PHE B  37      26.265  77.346  25.453  3.00  0.00      A    N  
ATOM   1164  CA  PHE B  37      25.616  78.592  25.265  3.00  0.00      A    C  
ATOM   1165  C   PHE B  37      24.250  78.578  25.883  3.00  0.00      A    C  
ATOM   1166  O   PHE B  37      23.842  79.482  26.640  3.00  0.00      A    O  
ATOM   1167  CB  PHE B  37      25.500  78.982  23.755  7.00  0.00      A    C  
ATOM   1168  CG  PHE B  37      24.646  80.187  23.535  7.00  0.00      A    C  
ATOM   1169  CD1 PHE B  37      25.196  81.477  23.650  7.00  0.00      A    C  
ATOM   1170  CD2 PHE B  37      23.289  80.065  23.253  7.00  0.00      A    C  
ATOM   1171  CE1 PHE B  37      24.352  82.552  23.474  7.00  0.00      A    C  
ATOM   1172  CE2 PHE B  37      22.455  81.146  23.118  7.00  0.00      A    C  
ATOM   1173  CZ  PHE B  37      23.004  82.415  23.244  7.00  0.00      A    C  
ATOM   1174  N   LYS B  38      23.473  77.538  25.548  4.00  0.00      A    N  
ATOM   1175  CA  LYS B  38      22.105  77.508  26.016  4.00  0.00      A    C  
ATOM   1176  C   LYS B  38      21.992  77.423  27.525  4.00  0.00      A    C  
ATOM   1177  O   LYS B  38      21.258  78.178  28.174  2.00  0.00      A    O  
ATOM   1178  CB  LYS B  38      21.345  76.338  25.337  4.00  0.00      A    C  
ATOM   1179  CG  LYS B  38      21.160  76.514  23.822  1.00  0.00      A    C  
ATOM   1180  CD  LYS B  38      20.650  75.250  23.196 11.00  0.00      A    C  
ATOM   1181  CE  LYS B  38      20.410  75.340  21.691 11.00  0.00      A    C  
ATOM   1182  NZ  LYS B  38      20.025  73.971  21.185 11.00  0.00      A    N1+
ATOM   1183  N   ALA B  39      22.731  76.495  28.065 12.00  0.00      A    N  
ATOM   1184  CA  ALA B  39      22.656  76.233  29.521 12.00  0.00      A    C  
ATOM   1185  C   ALA B  39      23.222  77.434  30.330 12.00  1.00      A    C  
ATOM   1186  O   ALA B  39      22.623  77.839  31.333 12.00  0.00      A    O  
ATOM   1187  CB  ALA B  39      23.451  74.987  29.838 12.00  1.00      A    C  
ATOM   1188  N   MET B  40      24.305  77.991  29.881  3.00  0.00      A    N  
ATOM   1189  CA  MET B  40      24.971  79.102  30.621  3.00  1.00      A    C  
ATOM   1190  C   MET B  40      24.198  80.380  30.561  3.00  0.00      A    C  
ATOM   1191  O   MET B  40      23.894  80.953  31.564 12.00  0.00      A    O  
ATOM   1192  CB  MET B  40      26.391  79.296  30.125  7.00  0.00      A    C  
ATOM   1193  CG  MET B  40      27.249  78.106  30.469  7.00  1.00      A    C  
ATOM   1194  SD  MET B  40      28.877  78.239  29.792  7.00  1.00      A    S  
ATOM   1195  CE  MET B  40      29.675  79.481  30.824  7.00  1.00      A    C  
ATOM   1196  N   VAL B  41      23.730  80.788  29.356 12.00  0.00      A    N  
ATOM   1197  CA  VAL B  41      22.915  81.967  29.273 12.00  0.00      A    C  
ATOM   1198  C   VAL B  41      21.585  81.805  29.991 12.00  0.00      A    C  
ATOM   1199  O   VAL B  41      21.079  82.721  30.619 12.00  0.00      A    O  
ATOM   1200  CB  VAL B  41      22.744  82.406  27.779 10.00  0.00      A    C  
ATOM   1201  CG1 VAL B  41      21.814  83.591  27.654 10.00  0.00      A    C  
ATOM   1202  CG2 VAL B  41      24.081  82.705  27.155 10.00  0.00      A    C  
ATOM   1203  N   SER B  42      21.023  80.580  29.963  2.00  0.00      A    N  
ATOM   1204  CA  SER B  42      19.698  80.358  30.513  2.00  0.00      A    C  
ATOM   1205  C   SER B  42      19.717  80.284  32.047  2.00  1.00      A    C  
ATOM   1206  O   SER B  42      18.718  80.457  32.634  2.00  0.00      A    O  
ATOM   1207  CB  SER B  42      19.068  79.081  29.955  2.00  1.00      A    C  
ATOM   1208  OG  SER B  42      18.886  79.197  28.534  2.00  0.00      A    O  
ATOM   1209  N   PHE B  43      20.873  79.999  32.597  3.00  0.00      A    N  
ATOM   1210  CA  PHE B  43      21.089  79.981  34.047  3.00  0.00      A    C  
ATOM   1211  C   PHE B  43      21.185  81.384  34.621  3.00  0.00      A    C  
ATOM   1212  O   PHE B  43      21.011  81.561  35.841  3.00  1.00      A    O  
ATOM   1213  CB  PHE B  43      22.364  79.225  34.362  7.00  1.00      A    C  
ATOM   1214  CG  PHE B  43      22.495  78.782  35.802  7.00  0.00      A    C  
ATOM   1215  CD1 PHE B  43      21.624  77.881  36.328  7.00  0.00      A    C  
ATOM   1216  CD2 PHE B  43      23.539  79.244  36.595  7.00  1.00      A    C  
ATOM   1217  CE1 PHE B  43      21.734  77.454  37.657  7.00  1.00      A    C  
ATOM   1218  CE2 PHE B  43      23.681  78.790  37.917  7.00  1.00      A    C  
ATOM   1219  CZ  PHE B  43      22.779  77.907  38.437  7.00  1.00      A    C  
ATOM   1220  N   GLY B  44      21.467  82.352  33.768  5.00  0.00      A    N  
ATOM   1221  CA  GLY B  44      21.826  83.739  34.171  5.00  0.00      A    C  
ATOM   1222  C   GLY B  44      23.357  83.830  34.173  5.00  0.00      A    C  
ATOM   1223  O   GLY B  44      24.023  83.208  34.999  5.00  0.00      A    O  
ATOM   1224  N   LEU B  45      23.916  84.605  33.276 12.00  0.00      A    N  
ATOM   1225  CA  LEU B  45      25.388  84.752  33.206 12.00  0.00      A    C  
ATOM   1226  C   LEU B  45      26.004  85.212  34.533 12.00  0.00      A    C  
ATOM   1227  O   LEU B  45      27.112  84.815  34.811 12.00  1.00      A    O  
ATOM   1228  CB  LEU B  45      25.815  85.722  32.114 10.00  0.00      A    C  
ATOM   1229  CG  LEU B  45      25.537  85.164  30.698 10.00  0.00      A    C  
ATOM   1230  CD1 LEU B  45      25.974  86.178  29.660 10.00  0.00      A    C  
ATOM   1231  CD2 LEU B  45      26.201  83.818  30.417 10.00  0.00      A    C  
ATOM   1232  N   SER B  46      25.297  86.011  35.299  2.00  0.00      A    N  
ATOM   1233  CA  SER B  46      25.805  86.487  36.637  2.00  1.00      A    C  
ATOM   1234  C   SER B  46      25.729  85.383  37.701  2.00  1.00      A    C  
ATOM   1235  O   SER B  46      26.272  85.573  38.819  2.00  1.00      A    O  
ATOM   1236  CB  SER B  46      25.049  87.710  37.101  2.00  1.00      A    C  
ATOM   1237  OG  SER B  46      23.685  87.452  37.356  2.00  1.00      A    O  
ATOM   1238  N   ASN B  47      25.033  84.283  37.408  2.00  0.00      A    N  
ATOM   1239  CA  ASN B  47      24.875  83.190  38.373  2.00  1.00      A    C  
ATOM   1240  C   ASN B  47      25.935  82.121  38.178  2.00  1.00      A    C  
ATOM   1241  O   ASN B  47      26.013  81.168  38.955  2.00  1.00      A    O  
ATOM   1242  CB  ASN B  47      23.473  82.594  38.311  2.00  1.00      A    C  
ATOM   1243  CG  ASN B  47      22.417  83.588  38.660  2.00  1.00      A    C  
ATOM   1244  ND2 ASN B  47      21.353  83.647  37.848  2.00  1.00      A    N  
ATOM   1245  OD1 ASN B  47      22.567  84.368  39.637  2.00  1.00      A    O  
ATOM   1246  N   ILE B  48      26.720  82.211  37.100 12.00  0.00      A    N  
ATOM   1247  CA  ILE B  48      27.693  81.186  36.812 12.00  0.00      A    C  
ATOM   1248  C   ILE B  48      28.870  81.302  37.780 12.00  0.00      A    C  
ATOM   1249  O   ILE B  48      29.513  82.323  37.811 12.00  1.00      A    O  
ATOM   1250  CB  ILE B  48      28.140  81.270  35.362 10.00  0.00      A    C  
ATOM   1251  CG1 ILE B  48      26.936  80.892  34.458 10.00  1.00      A    C  
ATOM   1252  CG2 ILE B  48      29.292  80.344  35.078 10.00  1.00      A    C  
ATOM   1253  CD1 ILE B  48      27.237  81.076  33.021 10.00  0.00      A    C  
ATOM   1254  N   PRO B  49      29.144  80.240  38.561  3.00  0.00      A    N  
ATOM   1255  CA  PRO B  49      30.266  80.399  39.489  3.00  1.00      A    C  
ATOM   1256  C   PRO B  49      31.597  80.629  38.736  3.00  0.00      A    C  
ATOM   1257  O   PRO B  49      31.830  80.033  37.694  3.00  1.00      A    O  
ATOM   1258  CB  PRO B  49      30.315  79.064  40.223  3.00  1.00      A    C  
ATOM   1259  CG  PRO B  49      28.968  78.449  40.058  3.00  1.00      A    C  
ATOM   1260  CD  PRO B  49      28.477  78.937  38.730  3.00  1.00      A    C  
ATOM   1261  N   TYR B  50      32.430  81.533  39.244  3.00  1.00      A    N  
ATOM   1262  CA  TYR B  50      33.787  81.727  38.786  3.00  1.00      A    C  
ATOM   1263  C   TYR B  50      33.883  82.525  37.484  3.00  1.00      A    C  
ATOM   1264  O   TYR B  50      34.955  82.694  36.925  3.00  1.00      A    O  
ATOM   1265  CB  TYR B  50      34.559  80.398  38.690  3.00  1.00      A    C  
ATOM   1266  CG  TYR B  50      34.344  79.549  39.928  3.00  1.00      A    C  
ATOM   1267  CD1 TYR B  50      34.559  80.083  41.176  6.00  1.00      A    C  
ATOM   1268  CD2 TYR B  50      33.849  78.268  39.837  6.00  1.00      A    C  
ATOM   1269  CE1 TYR B  50      34.357  79.339  42.317  6.00  1.00      A    C  
ATOM   1270  CE2 TYR B  50      33.653  77.507  40.985  6.00  1.00      A    C  
ATOM   1271  CZ  TYR B  50      33.880  78.075  42.204  6.00  1.00      A    C  
ATOM   1272  OH  TYR B  50      33.710  77.365  43.317  6.00  1.00      A    O  
ATOM   1273  N   ALA B  51      32.764  83.051  37.027 12.00  0.00      A    N  
ATOM   1274  CA  ALA B  51      32.777  83.731  35.745 12.00  1.00      A    C  
ATOM   1275  C   ALA B  51      33.098  85.207  35.935 12.00  1.00      A    C  
ATOM   1276  O   ALA B  51      32.904  85.805  37.028 12.00  1.00      A    O  
ATOM   1277  CB  ALA B  51      31.432  83.555  35.063 12.00  1.00      A    C  
ATOM   1278  N   GLY B  52      33.638  85.796  34.862  5.00  1.00      A    N  
ATOM   1279  CA  GLY B  52      33.922  87.228  34.821  5.00  1.00      A    C  
ATOM   1280  C   GLY B  52      32.809  88.019  34.139  5.00  1.00      A    C  
ATOM   1281  O   GLY B  52      31.615  87.678  34.248  5.00  1.00      A    O  
ATOM   1282  N   GLY B  53      33.204  89.058  33.422  5.00  1.00      A    N  
ATOM   1283  CA  GLY B  53      32.256  89.931  32.722  5.00  1.00      A    C  
ATOM   1284  C   GLY B  53      31.581  89.183  31.547  5.00  0.00      A    C  
ATOM   1285  O   GLY B  53      32.169  88.276  30.953  5.00  0.00      A    O  
ATOM   1286  N   PHE B  54      30.371  89.594  31.240  3.00  0.00      A    N  
ATOM   1287  CA  PHE B  54      29.523  88.895  30.231  3.00  0.00      A    C  
ATOM   1288  C   PHE B  54      30.188  88.807  28.877  3.00  0.00      A    C  
ATOM   1289  O   PHE B  54      30.065  87.769  28.205  3.00  0.00      A    O  
ATOM   1290  CB  PHE B  54      28.146  89.558  30.081  7.00  0.00      A    C  
ATOM   1291  CG  PHE B  54      27.331  89.646  31.344  7.00  0.00      A    C  
ATOM   1292  CD1 PHE B  54      27.555  88.789  32.398  7.00  0.00      A    C  
ATOM   1293  CD2 PHE B  54      26.341  90.599  31.468  7.00  0.00      A    C  
ATOM   1294  CE1 PHE B  54      26.833  88.909  33.535  7.00  1.00      A    C  
ATOM   1295  CE2 PHE B  54      25.565  90.697  32.623  7.00  1.00      A    C  
ATOM   1296  CZ  PHE B  54      25.821  89.832  33.649  7.00  1.00      A    C  
ATOM   1297  N   LEU B  55      30.914  89.850  28.436 12.00  0.00      A    N  
ATOM   1298  CA  LEU B  55      31.457  89.806  27.102 12.00  0.00      A    C  
ATOM   1299  C   LEU B  55      32.605  88.796  27.057 12.00  0.00      A    C  
ATOM   1300  O   LEU B  55      32.920  88.277  25.984 12.00  0.00      A    O  
ATOM   1301  CB  LEU B  55      31.988  91.204  26.624 10.00  1.00      A    C  
ATOM   1302  CG  LEU B  55      30.903  92.205  26.237 10.00  0.00      A    C  
ATOM   1303  CD1 LEU B  55      30.268  92.900  27.401 10.00  0.00      A    C  
ATOM   1304  CD2 LEU B  55      31.503  93.225  25.330 10.00  0.00      A    C  
ATOM   1305  N   SER B  56      33.311  88.573  28.196  2.00  0.00      A    N  
ATOM   1306  CA  SER B  56      34.326  87.534  28.228  2.00  0.00      A    C  
ATOM   1307  C   SER B  56      33.705  86.144  28.327  2.00  0.00      A    C  
ATOM   1308  O   SER B  56      34.146  85.228  27.645  2.00  0.00      A    O  
ATOM   1309  CB  SER B  56      35.211  87.661  29.471  2.00  1.00      A    C  
ATOM   1310  OG  SER B  56      35.847  88.867  29.362  2.00  1.00      A    O  
ATOM   1311  N   THR B  57      32.684  85.980  29.155  2.00  0.00      A    N  
ATOM   1312  CA  THR B  57      31.989  84.685  29.279  2.00  1.00      A    C  
ATOM   1313  C   THR B  57      31.453  84.237  27.927  2.00  0.00      A    C  
ATOM   1314  O   THR B  57      31.659  83.127  27.471  2.00  0.00      A    O  
ATOM   1315  CB  THR B  57      30.867  84.776  30.283  2.00  0.00      A    C  
ATOM   1316  CG2 THR B  57      30.136  83.490  30.384  2.00  1.00      A    C  
ATOM   1317  OG1 THR B  57      31.416  85.172  31.565  2.00  1.00      A    O  
ATOM   1318  N   LEU B  58      30.826  85.155  27.238 12.00  0.00      A    N  
ATOM   1319  CA  LEU B  58      30.243  84.791  25.949 12.00  0.00      A    C  
ATOM   1320  C   LEU B  58      31.312  84.464  24.922 12.00  0.00      A    C  
ATOM   1321  O   LEU B  58      31.136  83.580  24.114 12.00  0.00      A    O  
ATOM   1322  CB  LEU B  58      29.347  85.909  25.473 10.00  0.00      A    C  
ATOM   1323  CG  LEU B  58      28.024  86.092  26.188 10.00  0.00      A    C  
ATOM   1324  CD1 LEU B  58      27.512  87.455  25.890 10.00  0.00      A    C  
ATOM   1325  CD2 LEU B  58      27.045  84.950  25.790 10.00  0.00      A    C  
ATOM   1326  N   TRP B  59      32.446  85.150  24.947 12.00  0.00      A    N  
ATOM   1327  CA  TRP B  59      33.457  84.895  23.996 12.00  0.00      A    C  
ATOM   1328  C   TRP B  59      34.000  83.481  24.160 12.00  0.00      A    C  
ATOM   1329  O   TRP B  59      34.275  82.749  23.165  3.00  0.00      A    O  
ATOM   1330  CB  TRP B  59      34.575  85.972  24.144 12.00  0.00      A    C  
ATOM   1331  CG  TRP B  59      35.583  85.951  23.023  3.00  0.00      A    C  
ATOM   1332  CD1 TRP B  59      35.512  86.599  21.825  6.00  0.00      A    C  
ATOM   1333  CD2 TRP B  59      36.853  85.278  23.038  3.00  0.00      A    C  
ATOM   1334  CE2 TRP B  59      37.486  85.541  21.796  6.00  0.00      A    C  
ATOM   1335  CE3 TRP B  59      37.480  84.411  23.944  7.00  1.00      A    C  
ATOM   1336  NE1 TRP B  59      36.655  86.342  21.076  6.00  0.00      A    N  
ATOM   1337  CZ2 TRP B  59      38.722  85.003  21.454  6.00  0.00      A    C  
ATOM   1338  CZ3 TRP B  59      38.753  83.883  23.608  7.00  1.00      A    C  
ATOM   1339  CH2 TRP B  59      39.339  84.174  22.360  7.00  1.00      A    C  
ATOM   1340  N   ASN B  60      34.192  83.074  25.401  2.00  0.00      A    N  
ATOM   1341  CA  ASN B  60      34.730  81.745  25.676  2.00  0.00      A    C  
ATOM   1342  C   ASN B  60      33.729  80.625  25.333  2.00  1.00      A    C  
ATOM   1343  O   ASN B  60      34.126  79.481  25.190  2.00  1.00      A    O  
ATOM   1344  CB  ASN B  60      35.124  81.612  27.151  2.00  1.00      A    C  
ATOM   1345  CG  ASN B  60      36.369  82.444  27.490  2.00  1.00      A    C  
ATOM   1346  ND2 ASN B  60      36.389  83.035  28.674  2.00  1.00      A    N  
ATOM   1347  OD1 ASN B  60      37.283  82.503  26.728  2.00  1.00      A    O  
ATOM   1348  N   ILE B  61      32.458  80.970  25.246 12.00  0.00      A    N  
ATOM   1349  CA  ILE B  61      31.389  79.997  24.842 12.00  1.00      A    C  
ATOM   1350  C   ILE B  61      31.453  79.802  23.292 12.00  0.00      A    C  
ATOM   1351  O   ILE B  61      31.539  78.698  22.785 12.00  1.00      A    O  
ATOM   1352  CB  ILE B  61      30.000  80.521  25.257 10.00  0.00      A    C  
ATOM   1353  CG1 ILE B  61      29.729  80.383  26.772 10.00  1.00      A    C  
ATOM   1354  CG2 ILE B  61      28.902  79.760  24.511 10.00  0.00      A    C  
ATOM   1355  CD1 ILE B  61      28.561  81.133  27.318 10.00  0.00      A    C  
ATOM   1356  N   PHE B  62      31.438  80.913  22.549  3.00  0.00      A    N  
ATOM   1357  CA  PHE B  62      31.450  80.837  21.081  3.00  0.00      A    C  
ATOM   1358  C   PHE B  62      32.742  80.344  20.496  3.00  0.00      A    C  
ATOM   1359  O   PHE B  62      32.747  79.689  19.448  3.00  0.00      A    O  
ATOM   1360  CB  PHE B  62      30.978  82.160  20.408  7.00  0.00      A    C  
ATOM   1361  CG  PHE B  62      29.507  82.430  20.560  7.00  0.00      A    C  
ATOM   1362  CD1 PHE B  62      28.594  81.880  19.689  7.00  0.00      A    C  
ATOM   1363  CD2 PHE B  62      29.056  83.232  21.564  7.00  0.00      A    C  
ATOM   1364  CE1 PHE B  62      27.238  82.146  19.835  7.00  0.00      A    C  
ATOM   1365  CE2 PHE B  62      27.686  83.525  21.758  7.00  0.00      A    C  
ATOM   1366  CZ  PHE B  62      26.777  82.931  20.856  7.00  0.00      A    C  
ATOM   1367  N   TRP B  63      33.841  80.637  21.184 12.00  0.00      A    N  
ATOM   1368  CA  TRP B  63      35.187  80.312  20.725 12.00  0.00      A    C  
ATOM   1369  C   TRP B  63      35.878  79.568  21.876 12.00  1.00      A    C  
ATOM   1370  O   TRP B  63      36.779  80.106  22.537  3.00  0.00      A    O  
ATOM   1371  CB  TRP B  63      35.909  81.585  20.347 12.00  1.00      A    C  
ATOM   1372  CG  TRP B  63      35.347  82.198  19.122  3.00  0.00      A    C  
ATOM   1373  CD1 TRP B  63      35.556  81.805  17.825  6.00  1.00      A    C  
ATOM   1374  CD2 TRP B  63      34.430  83.287  19.064  3.00  0.00      A    C  
ATOM   1375  CE2 TRP B  63      34.180  83.548  17.688  6.00  0.00      A    C  
ATOM   1376  CE3 TRP B  63      33.905  84.154  20.025  7.00  0.00      A    C  
ATOM   1377  NE1 TRP B  63      34.808  82.584  16.979  6.00  0.00      A    N  
ATOM   1378  CZ2 TRP B  63      33.294  84.560  17.263  6.00  0.00      A    C  
ATOM   1379  CZ3 TRP B  63      33.077  85.163  19.599  7.00  0.00      A    C  
ATOM   1380  CH2 TRP B  63      32.766  85.341  18.233  7.00  0.00      A    C  
ATOM   1381  N   PRO B  64      35.479  78.331  22.116  3.00  0.00      A    N  
ATOM   1382  CA  PRO B  64      36.044  77.575  23.267  3.00  0.00      A    C  
ATOM   1383  C   PRO B  64      37.533  77.365  23.152  3.00  0.00      A    C  
ATOM   1384  O   PRO B  64      38.100  77.260  22.077  3.00  1.00      A    O  
ATOM   1385  CB  PRO B  64      35.234  76.305  23.285  3.00  1.00      A    C  
ATOM   1386  CG  PRO B  64      34.598  76.214  21.970  3.00  1.00      A    C  
ATOM   1387  CD  PRO B  64      34.411  77.574  21.456  3.00  0.00      A    C  
ATOM   1388  N   ASN B  65      38.179  77.410  24.315  2.00  1.00      A    N  
ATOM   1389  CA  ASN B  65      39.620  77.444  24.335  2.00  0.00      A    C  
ATOM   1390  C   ASN B  65      40.048  77.032  25.745  2.00  0.00      A    C  
ATOM   1391  O   ASN B  65      39.344  77.324  26.745  2.00  1.00      A    O  
ATOM   1392  CB  ASN B  65      40.085  78.839  24.015  2.00  1.00      A    C  
ATOM   1393  CG  ASN B  65      39.610  79.862  25.059  2.00  1.00      A    C  
ATOM   1394  ND2 ASN B  65      38.473  80.501  24.807  2.00  0.00      A    N  
ATOM   1395  OD1 ASN B  65      40.268  80.058  26.101  2.00  1.00      A    O  
ATOM   1396  N   THR B  66      41.157  76.315  25.817  2.00  0.00      A    N  
ATOM   1397  CA  THR B  66      41.751  75.992  27.105  2.00  0.00      A    C  
ATOM   1398  C   THR B  66      43.182  76.402  26.997  2.00  1.00      A    C  
ATOM   1399  O   THR B  66      43.835  76.124  25.963  2.00  1.00      A    O  
ATOM   1400  CB  THR B  66      41.634  74.507  27.488  2.00  1.00      A    C  
ATOM   1401  CG2 THR B  66      40.165  74.082  27.508  2.00  1.00      A    C  
ATOM   1402  OG1 THR B  66      42.385  73.704  26.556  2.00  1.00      A    O  
ATOM   1403  N   PRO B  67      43.672  77.070  28.064  3.00  0.00      A    N  
ATOM   1404  CA  PRO B  67      44.915  77.833  28.034  3.00  1.00      A    C  
ATOM   1405  C   PRO B  67      46.069  76.878  27.821  3.00  0.00      A    C  
ATOM   1406  O   PRO B  67      46.138  75.856  28.501  3.00  1.00      A    O  
ATOM   1407  CB  PRO B  67      44.965  78.481  29.420  3.00  1.00      A    C  
ATOM   1408  CG  PRO B  67      44.241  77.520  30.303  3.00  1.00      A    C  
ATOM   1409  CD  PRO B  67      43.194  76.857  29.447  3.00  1.00      A    C  
ATOM   1410  N   ASN B  68      46.938  77.205  26.868  2.00  1.00      A    N  
ATOM   1411  CA  ASN B  68      47.977  76.291  26.391  2.00  1.00      A    C  
ATOM   1412  C   ASN B  68      47.351  75.079  25.678  2.00  0.00      A    C  
ATOM   1413  O   ASN B  68      46.370  74.472  26.154  2.00  1.00      A    O  
ATOM   1414  CB  ASN B  68      48.946  75.811  27.517  2.00  1.00      A    C  
ATOM   1415  CG  ASN B  68      49.742  76.947  28.176  2.00  1.00      A    C  
ATOM   1416  ND2 ASN B  68      50.066  76.766  29.456  2.00  1.00      A    N  
ATOM   1417  OD1 ASN B  68      50.072  77.959  27.548  2.00  1.00      A    O  
ATOM   1418  N   GLU B  69      47.953  74.743  24.536  8.00  1.00      A    N  
ATOM   1419  CA  GLU B  69      47.584  73.586  23.714  8.00  1.00      A    C  
ATOM   1420  C   GLU B  69      46.141  73.681  23.142  8.00  1.00      A    C  
ATOM   1421  O   GLU B  69      45.787  74.721  22.575  8.00  1.00      A    O  
ATOM   1422  CB  GLU B  69      47.909  72.251  24.431  8.00  1.00      A    C  
ATOM   1423  CG  GLU B  69      49.407  71.974  24.616  8.00  1.00      A    C  
ATOM   1424  CD  GLU B  69      49.725  70.541  25.070  9.00  1.00      A    C  
ATOM   1425  OE1 GLU B  69      50.763  70.348  25.745  9.00  1.00      A    O  
ATOM   1426  OE2 GLU B  69      48.952  69.602  24.757  9.00  1.00      A    O1-
ATOM   1427  N   PRO B  70      45.305  72.634  23.313  3.00  0.00      A    N  
ATOM   1428  CA  PRO B  70      44.292  72.329  22.275  3.00  1.00      A    C  
ATOM   1429  C   PRO B  70      43.662  73.530  21.558  3.00  0.00      A    C  
ATOM   1430  O   PRO B  70      43.154  74.447  22.209  3.00  1.00      A    O  
ATOM   1431  CB  PRO B  70      43.209  71.528  23.030  3.00  1.00      A    C  
ATOM   1432  CG  PRO B  70      43.542  71.641  24.471  3.00  1.00      A    C  
ATOM   1433  CD  PRO B  70      45.003  71.938  24.577  3.00  1.00      A    C  
ATOM   1434  N   ASP B  71      43.718  73.512  20.225  8.00  1.00      A    N  
ATOM   1435  CA  ASP B  71      42.864  74.372  19.409  9.00  0.00      A    C  
ATOM   1436  C   ASP B  71      41.562  73.642  19.045  8.00  1.00      A    C  
ATOM   1437  O   ASP B  71      41.563  72.678  18.287  8.00  1.00      A    O  
ATOM   1438  CB  ASP B  71      43.602  74.887  18.174  9.00  1.00      A    C  
ATOM   1439  CG  ASP B  71      44.161  76.283  18.390  9.00  1.00      A    C  
ATOM   1440  OD1 ASP B  71      44.108  76.742  19.558  9.00  1.00      A    O  
ATOM   1441  OD2 ASP B  71      44.631  76.904  17.406  9.00  1.00      A    O1-
ATOM   1442  N   ILE B  72      40.464  74.117  19.637 12.00  1.00      A    N  
ATOM   1443  CA  ILE B  72      39.175  73.475  19.577 12.00  1.00      A    C  
ATOM   1444  C   ILE B  72      38.420  74.222  18.451 12.00  1.00      A    C  
ATOM   1445  O   ILE B  72      38.592  75.459  18.289 12.00  1.00      A    O  
ATOM   1446  CB  ILE B  72      38.401  73.678  20.918 10.00  0.00      A    C  
ATOM   1447  CG1 ILE B  72      39.178  73.145  22.132 10.00  1.00      A    C  
ATOM   1448  CG2 ILE B  72      37.069  72.967  20.931 10.00  1.00      A    C  
ATOM   1449  CD1 ILE B  72      38.700  73.706  23.468 10.00  1.00      A    C  
ATOM   1450  N   GLU B  73      37.635  73.486  17.682  8.00  1.00      A    N  
ATOM   1451  CA  GLU B  73      36.717  74.146  16.706  8.00  1.00      A    C  
ATOM   1452  C   GLU B  73      35.689  75.009  17.437  8.00  0.00      A    C  
ATOM   1453  O   GLU B  73      35.183  74.639  18.519  8.00  0.00      A    O  
ATOM   1454  CB  GLU B  73      36.021  73.099  15.875  8.00  1.00      A    C  
ATOM   1455  CG  GLU B  73      36.878  72.410  14.852  8.00  1.00      A    C  
ATOM   1456  CD  GLU B  73      36.109  71.240  14.236  9.00  1.00      A    C  
ATOM   1457  OE1 GLU B  73      35.142  71.543  13.592  9.00  0.00      A    O  
ATOM   1458  OE2 GLU B  73      36.420  69.999  14.463  9.00  1.00      A    O1-
ATOM   1459  N   ASN B  74      35.404  76.171  16.876  2.00  0.00      A    N  
ATOM   1460  CA  ASN B  74      34.397  77.084  17.458  2.00  0.00      A    C  
ATOM   1461  C   ASN B  74      32.985  76.500  17.159  2.00  0.00      A    C  
ATOM   1462  O   ASN B  74      32.855  75.485  16.449  2.00  0.00      A    O  
ATOM   1463  CB  ASN B  74      34.629  78.526  17.012  2.00  1.00      A    C  
ATOM   1464  CG  ASN B  74      34.396  78.735  15.490  2.00  0.00      A    C  
ATOM   1465  ND2 ASN B  74      35.226  79.531  14.860  2.00  1.00      A    N  
ATOM   1466  OD1 ASN B  74      33.375  78.235  14.913  2.00  0.00      A    O  
ATOM   1467  N   ILE B  75      31.928  77.123  17.697 12.00  0.00      A    N  
ATOM   1468  CA  ILE B  75      30.593  76.543  17.564 12.00  0.00      A    C  
ATOM   1469  C   ILE B  75      30.216  76.376  16.085 12.00  0.00      A    C  
ATOM   1470  O   ILE B  75      29.693  75.349  15.670 12.00  0.00      A    O  
ATOM   1471  CB  ILE B  75      29.563  77.365  18.312 10.00  0.00      A    C  
ATOM   1472  CG1 ILE B  75      29.881  77.367  19.814 10.00  1.00      A    C  
ATOM   1473  CG2 ILE B  75      28.143  76.870  18.060 10.00  0.00      A    C  
ATOM   1474  CD1 ILE B  75      28.888  78.105  20.665 10.00  1.00      A    C  
ATOM   1475  N   TRP B  76      30.447  77.414  15.288 12.00  0.00      A    N  
ATOM   1476  CA  TRP B  76      30.117  77.380  13.839 12.00  0.00      A    C  
ATOM   1477  C   TRP B  76      30.846  76.268  13.125 12.00  0.00      A    C  
ATOM   1478  O   TRP B  76      30.282  75.539  12.271  3.00  0.00      A    O  
ATOM   1479  CB  TRP B  76      30.387  78.723  13.149 12.00  0.00      A    C  
ATOM   1480  CG  TRP B  76      29.664  79.871  13.600  3.00  0.00      A    C  
ATOM   1481  CD1 TRP B  76      28.520  80.418  13.044  6.00  0.00      A    C  
ATOM   1482  CD2 TRP B  76      30.022  80.735  14.681  3.00  0.00      A    C  
ATOM   1483  CE2 TRP B  76      29.050  81.758  14.742  6.00  0.00      A    C  
ATOM   1484  CE3 TRP B  76      31.101  80.768  15.583  7.00  0.00      A    C  
ATOM   1485  NE1 TRP B  76      28.129  81.524  13.745  6.00  0.00      A    N  
ATOM   1486  CZ2 TRP B  76      29.111  82.799  15.639  6.00  0.00      A    C  
ATOM   1487  CZ3 TRP B  76      31.133  81.819  16.553  7.00  0.00      A    C  
ATOM   1488  CH2 TRP B  76      30.140  82.813  16.566  7.00  0.00      A    C  
ATOM   1489  N   GLU B  77      32.135  76.115  13.410  8.00  0.00      A    N  
ATOM   1490  CA  GLU B  77      32.896  75.035  12.779  8.00  0.00      A    C  
ATOM   1491  C   GLU B  77      32.410  73.651  13.139  8.00  0.00      A    C  
ATOM   1492  O   GLU B  77      32.313  72.774  12.281  8.00  0.00      A    O  
ATOM   1493  CB  GLU B  77      34.383  75.208  13.181  8.00  0.00      A    C  
ATOM   1494  CG  GLU B  77      35.061  76.402  12.531  8.00  0.00      A    C  
ATOM   1495  CD  GLU B  77      36.454  76.601  13.087  9.00  1.00      A    C  
ATOM   1496  OE1 GLU B  77      36.708  76.487  14.302  9.00  1.00      A    O  
ATOM   1497  OE2 GLU B  77      37.351  76.942  12.264  9.00  1.00      A    O1-
ATOM   1498  N   GLN B  78      32.045  73.438  14.397  2.00  0.00      A    N  
ATOM   1499  CA  GLN B  78      31.447  72.176  14.829  3.00  1.00      A    C  
ATOM   1500  C   GLN B  78      30.148  71.898  14.078  3.00  0.00      A    C  
ATOM   1501  O   GLN B  78      29.872  70.754  13.661  3.00  1.00      A    O  
ATOM   1502  CB  GLN B  78      31.203  72.225  16.339  3.00  1.00      A    C  
ATOM   1503  CG  GLN B  78      32.495  72.247  17.164  2.00  1.00      A    C  
ATOM   1504  CD  GLN B  78      32.158  72.235  18.648  2.00  1.00      A    C  
ATOM   1505  NE2 GLN B  78      32.677  73.204  19.356  2.00  1.00      A    N  
ATOM   1506  OE1 GLN B  78      31.317  71.424  19.110  2.00  1.00      A    O  
ATOM   1507  N   LEU B  79      29.308  72.917  13.909 12.00  0.00      A    N  
ATOM   1508  CA  LEU B  79      28.122  72.798  13.134 12.00  0.00      A    C  
ATOM   1509  C   LEU B  79      28.377  72.536  11.658 12.00  0.00      A    C  
ATOM   1510  O   LEU B  79      27.703  71.683  11.039 12.00  0.00      A    O  
ATOM   1511  CB  LEU B  79      27.237  74.012  13.281 10.00  0.00      A    C  
ATOM   1512  CG  LEU B  79      26.557  74.060  14.671 10.00  0.00      A    C  
ATOM   1513  CD1 LEU B  79      26.027  75.470  14.872 10.00  0.00      A    C  
ATOM   1514  CD2 LEU B  79      25.514  72.990  14.861 10.00  0.00      A    C  
ATOM   1515  N   ARG B  80      29.371  73.205  11.076  4.00  0.00      A    N  
ATOM   1516  CA  ARG B  80      29.786  72.934   9.740  4.00  0.00      A    C  
ATOM   1517  C   ARG B  80      30.112  71.420   9.545  4.00  0.00      A    C  
ATOM   1518  O   ARG B  80      29.710  70.814   8.532  3.00  0.00      A    O  
ATOM   1519  CB  ARG B  80      30.934  73.894   9.392  4.00  0.00      A    C  
ATOM   1520  CG  ARG B  80      31.521  73.751   7.993  4.00  0.00      A    C  
ATOM   1521  CD  ARG B  80      32.542  72.631   7.881  4.00  1.00      A    C  
ATOM   1522  NE  ARG B  80      33.453  72.440   9.001  1.00  1.00      A    N  
ATOM   1523  CZ  ARG B  80      34.458  73.239   9.387  1.00  1.00      A    C  
ATOM   1524  NH1 ARG B  80      34.801  74.301   8.721  1.00  1.00      A    N1+
ATOM   1525  NH2 ARG B  80      35.212  72.869  10.423  1.00  1.00      A    N  
ATOM   1526  N   ASP B  81      30.838  70.826  10.472  8.00  0.00      A    N  
ATOM   1527  CA  ASP B  81      31.140  69.388  10.382  9.00  0.00      A    C  
ATOM   1528  C   ASP B  81      29.876  68.531  10.313  8.00  1.00      A    C  
ATOM   1529  O   ASP B  81      29.880  67.501   9.628  8.00  1.00      A    O  
ATOM   1530  CB  ASP B  81      31.996  68.887  11.532  9.00  1.00      A    C  
ATOM   1531  CG  ASP B  81      33.319  69.620  11.699  9.00  1.00      A    C  
ATOM   1532  OD1 ASP B  81      33.855  70.241  10.759  9.00  1.00      A    O  
ATOM   1533  OD2 ASP B  81      33.826  69.631  12.843  9.00  1.00      A    O1-
ATOM   1534  N   ARG B  82      28.817  68.917  11.004  4.00  0.00      A    N  
ATOM   1535  CA  ARG B  82      27.533  68.178  10.933  4.00  1.00      A    C  
ATOM   1536  C   ARG B  82      26.806  68.416   9.620  4.00  0.00      A    C  
ATOM   1537  O   ARG B  82      26.219  67.506   9.049  3.00  0.00      A    O  
ATOM   1538  CB  ARG B  82      26.627  68.553  12.141  4.00  1.00      A    C  
ATOM   1539  CG  ARG B  82      25.224  67.994  12.173  4.00  0.00      A    C  
ATOM   1540  CD  ARG B  82      25.146  66.464  12.127  4.00  1.00      A    C  
ATOM   1541  NE  ARG B  82      23.785  65.994  12.075  1.00  0.00      A    N  
ATOM   1542  CZ  ARG B  82      23.077  65.807  10.996  1.00  0.00      A    C  
ATOM   1543  NH1 ARG B  82      23.554  66.180   9.793  1.00  1.00      A    N1+
ATOM   1544  NH2 ARG B  82      21.863  65.231  11.098  1.00  1.00      A    N  
ATOM   1545  N   ILE B  83      26.821  69.678   9.162 12.00  0.00      A    N  
ATOM   1546  CA  ILE B  83      26.039  70.097   8.002 12.00  0.00      A    C  
ATOM   1547  C   ILE B  83      26.596  69.503   6.713 12.00  0.00      A    C  
ATOM   1548  O   ILE B  83      25.884  69.343   5.721 12.00  0.00      A    O  
ATOM   1549  CB  ILE B  83      25.959  71.650   8.025 10.00  0.00      A    C  
ATOM   1550  CG1 ILE B  83      25.081  72.089   9.189 10.00  0.00      A    C  
ATOM   1551  CG2 ILE B  83      25.443  72.201   6.701 10.00  0.00      A    C  
ATOM   1552  CD1 ILE B  83      25.237  73.534   9.562 10.00  0.00      A    C  
ATOM   1553  N   GLN B  84      27.878  69.149   6.732  2.00  0.00      A    N  
ATOM   1554  CA  GLN B  84      28.508  68.573   5.565  3.00  0.00      A    C  
ATOM   1555  C   GLN B  84      27.826  67.270   5.131  3.00  0.00      A    C  
ATOM   1556  O   GLN B  84      27.938  66.873   4.019  3.00  1.00      A    O  
ATOM   1557  CB  GLN B  84      30.009  68.398   5.811  3.00  1.00      A    C  
ATOM   1558  CG  GLN B  84      30.360  67.282   6.693  2.00  1.00      A    C  
ATOM   1559  CD  GLN B  84      31.831  67.292   7.118  2.00  1.00      A    C  
ATOM   1560  NE2 GLN B  84      32.307  66.128   7.551  2.00  1.00      A    N  
ATOM   1561  OE1 GLN B  84      32.515  68.336   7.099  2.00  1.00      A    O  
ATOM   1562  N   ASP B  85      27.118  66.588   6.013  8.00  0.00      A    N  
ATOM   1563  CA  ASP B  85      26.383  65.394   5.595  9.00  1.00      A    C  
ATOM   1564  C   ASP B  85      25.131  65.752   4.758  8.00  0.00      A    C  
ATOM   1565  O   ASP B  85      24.575  64.867   4.134  8.00  1.00      A    O  
ATOM   1566  CB  ASP B  85      25.961  64.557   6.842  9.00  1.00      A    C  
ATOM   1567  CG  ASP B  85      27.138  63.766   7.463  9.00  1.00      A    C  
ATOM   1568  OD1 ASP B  85      27.992  63.292   6.690  9.00  1.00      A    O  
ATOM   1569  OD2 ASP B  85      27.221  63.664   8.716  9.00  1.00      A    O1-
ATOM   1570  N   LEU B  86      24.664  67.030   4.794 12.00  0.00      A    N  
ATOM   1571  CA  LEU B  86      23.390  67.487   4.227 12.00  0.00      A    C  
ATOM   1572  C   LEU B  86      23.524  68.241   2.951 12.00  0.00      A    C  
ATOM   1573  O   LEU B  86      22.517  68.505   2.288 12.00  0.00      A    O  
ATOM   1574  CB  LEU B  86      22.716  68.432   5.248 10.00  0.00      A    C  
ATOM   1575  CG  LEU B  86      22.408  67.829   6.584 10.00  0.00      A    C  
ATOM   1576  CD1 LEU B  86      21.566  68.881   7.339 10.00  0.00      A    C  
ATOM   1577  CD2 LEU B  86      21.609  66.548   6.416 10.00  1.00      A    C  
ATOM   1578  N   VAL B  87      24.757  68.699   2.661 12.00  0.00      A    N  
ATOM   1579  CA  VAL B  87      24.963  69.600   1.552 12.00  0.00      A    C  
ATOM   1580  C   VAL B  87      26.269  69.188   0.833 12.00  0.00      A    C  
ATOM   1581  O   VAL B  87      27.103  68.468   1.373 12.00  0.00      A    O  
ATOM   1582  CB  VAL B  87      25.081  71.068   1.939 10.00  0.00      A    C  
ATOM   1583  CG1 VAL B  87      23.766  71.583   2.573 10.00  0.00      A    C  
ATOM   1584  CG2 VAL B  87      26.251  71.319   2.881 10.00  0.00      A    C  
ATOM   1585  N   ASP B  88      26.421  69.685  -0.366  8.00  1.00      A    N  
ATOM   1586  CA  ASP B  88      27.605  69.309  -1.164  9.00  0.00      A    C  
ATOM   1587  C   ASP B  88      28.837  70.164  -0.759  8.00  0.00      A    C  
ATOM   1588  O   ASP B  88      28.715  71.149  -0.015  8.00  0.00      A    O  
ATOM   1589  CB  ASP B  88      27.265  69.409  -2.666  9.00  1.00      A    C  
ATOM   1590  CG  ASP B  88      26.746  70.739  -3.073  9.00  1.00      A    C  
ATOM   1591  OD1 ASP B  88      27.267  71.801  -2.609  9.00  0.00      A    O  
ATOM   1592  OD2 ASP B  88      25.815  70.783  -3.905  9.00  1.00      A    O1-
ATOM   1593  N   GLU B  89      29.996  69.794  -1.306  8.00  1.00      A    N  
ATOM   1594  CA  GLU B  89      31.244  70.433  -0.984  8.00  1.00      A    C  
ATOM   1595  C   GLU B  89      31.227  71.889  -1.319  8.00  0.00      A    C  
ATOM   1596  O   GLU B  89      31.849  72.714  -0.624  8.00  0.00      A    O  
ATOM   1597  CB  GLU B  89      32.432  69.750  -1.697  8.00  1.00      A    C  
ATOM   1598  CG  GLU B  89      33.821  70.404  -1.369  8.00  1.00      A    C  
ATOM   1599  CD  GLU B  89      34.156  70.415   0.141  9.00  1.00      A    C  
ATOM   1600  OE1 GLU B  89      34.769  71.399   0.680  9.00  1.00      A    O  
ATOM   1601  OE2 GLU B  89      33.771  69.425   0.803  9.00  1.00      A    O1-
ATOM   1602  N   SER B  90      30.537  72.266  -2.384  2.00  0.00      A    N  
ATOM   1603  CA  SER B  90      30.465  73.693  -2.711  2.00  0.00      A    C  
ATOM   1604  C   SER B  90      29.749  74.585  -1.666  2.00  1.00      A    C  
ATOM   1605  O   SER B  90      30.165  75.750  -1.404  2.00  1.00      A    O  
ATOM   1606  CB  SER B  90      29.883  73.819  -4.134  2.00  1.00      A    C  
ATOM   1607  OG  SER B  90      30.698  72.960  -5.037  2.00  1.00      A    O  
ATOM   1608  N   ILE B  91      28.687  74.064  -1.058 12.00  0.00      A    N  
ATOM   1609  CA  ILE B  91      28.006  74.798   0.003 12.00  0.00      A    C  
ATOM   1610  C   ILE B  91      29.003  74.900   1.198 12.00  0.00      A    C  
ATOM   1611  O   ILE B  91      29.110  75.936   1.821 12.00  0.00      A    O  
ATOM   1612  CB  ILE B  91      26.713  74.116   0.442 10.00  0.00      A    C  
ATOM   1613  CG1 ILE B  91      25.695  74.059  -0.687 10.00  0.00      A    C  
ATOM   1614  CG2 ILE B  91      26.079  74.757   1.658 10.00  1.00      A    C  
ATOM   1615  CD1 ILE B  91      25.355  75.422  -1.200 10.00  1.00      A    C  
ATOM   1616  N   ILE B  92      29.701  73.815   1.497 12.00  0.00      A    N  
ATOM   1617  CA  ILE B  92      30.602  73.821   2.623 12.00  0.00      A    C  
ATOM   1618  C   ILE B  92      31.736  74.841   2.385 12.00  0.00      A    C  
ATOM   1619  O   ILE B  92      32.109  75.586   3.262 12.00  0.00      A    O  
ATOM   1620  CB  ILE B  92      31.153  72.417   2.885 10.00  0.00      A    C  
ATOM   1621  CG1 ILE B  92      30.080  71.525   3.445 10.00  1.00      A    C  
ATOM   1622  CG2 ILE B  92      32.344  72.467   3.790 10.00  1.00      A    C  
ATOM   1623  CD1 ILE B  92      29.543  71.910   4.798 10.00  0.00      A    C  
ATOM   1624  N   ASP B  93      32.239  74.921   1.150  8.00  0.00      A    N  
ATOM   1625  CA  ASP B  93      33.227  75.949   0.836  9.00  1.00      A    C  
ATOM   1626  C   ASP B  93      32.745  77.329   1.044  8.00  1.00      A    C  
ATOM   1627  O   ASP B  93      33.503  78.140   1.579  8.00  1.00      A    O  
ATOM   1628  CB  ASP B  93      33.648  75.837  -0.632  9.00  1.00      A    C  
ATOM   1629  CG  ASP B  93      34.359  74.602  -0.904  9.00  1.00      A    C  
ATOM   1630  OD1 ASP B  93      34.884  74.037   0.053  9.00  1.00      A    O  
ATOM   1631  OD2 ASP B  93      34.404  74.159  -2.093  9.00  1.00      A    O1-
ATOM   1632  N   ALA B  94      31.511  77.610   0.684 12.00  0.00      A    N  
ATOM   1633  CA  ALA B  94      30.915  78.909   0.895 12.00  1.00      A    C  
ATOM   1634  C   ALA B  94      30.796  79.219   2.401 12.00  0.00      A    C  
ATOM   1635  O   ALA B  94      31.119  80.331   2.841 12.00  1.00      A    O  
ATOM   1636  CB  ALA B  94      29.557  79.018   0.240 12.00  1.00      A    C  
ATOM   1637  N   ILE B  95      30.312  78.228   3.166 12.00  0.00      A    N  
ATOM   1638  CA  ILE B  95      30.270  78.332   4.602 12.00  0.00      A    C  
ATOM   1639  C   ILE B  95      31.636  78.670   5.171 12.00  0.00      A    C  
ATOM   1640  O   ILE B  95      31.779  79.624   5.963 12.00  0.00      A    O  
ATOM   1641  CB  ILE B  95      29.640  77.055   5.262 10.00  0.00      A    C  
ATOM   1642  CG1 ILE B  95      28.126  77.018   4.942 10.00  1.00      A    C  
ATOM   1643  CG2 ILE B  95      29.903  77.030   6.770 10.00  0.00      A    C  
ATOM   1644  CD1 ILE B  95      27.515  75.619   5.129 10.00  0.00      A    C  
ATOM   1645  N   ASN B  96      32.636  77.902   4.799  2.00  0.00      A    N  
ATOM   1646  CA  ASN B  96      33.984  78.110   5.295  2.00  0.00      A    C  
ATOM   1647  C   ASN B  96      34.503  79.518   4.990  2.00  0.00      A    C  
ATOM   1648  O   ASN B  96      35.164  80.136   5.844  2.00  0.00      A    O  
ATOM   1649  CB  ASN B  96      34.960  77.043   4.766  2.00  1.00      A    C  
ATOM   1650  CG  ASN B  96      34.676  75.703   5.351  2.00  1.00      A    C  
ATOM   1651  ND2 ASN B  96      35.204  74.660   4.763  2.00  1.00      A    N  
ATOM   1652  OD1 ASN B  96      33.969  75.610   6.355  2.00  0.00      A    O  
ATOM   1653  N   GLY B  97      34.189  80.006   3.806  5.00  1.00      A    N  
ATOM   1654  CA  GLY B  97      34.459  81.378   3.435  5.00  1.00      A    C  
ATOM   1655  C   GLY B  97      33.889  82.407   4.399  5.00  1.00      A    C  
ATOM   1656  O   GLY B  97      34.556  83.409   4.684  5.00  1.00      A    O  
ATOM   1657  N   ILE B  98      32.661  82.223   4.859 12.00  0.00      A    N  
ATOM   1658  CA  ILE B  98      32.041  83.122   5.762 12.00  0.00      A    C  
ATOM   1659  C   ILE B  98      32.661  82.963   7.130 12.00  0.00      A    C  
ATOM   1660  O   ILE B  98      32.923  83.956   7.806 12.00  0.00      A    O  
ATOM   1661  CB  ILE B  98      30.536  82.870   5.865 10.00  0.00      A    C  
ATOM   1662  CG1 ILE B  98      29.844  83.131   4.515 10.00  1.00      A    C  
ATOM   1663  CG2 ILE B  98      29.923  83.681   6.964 10.00  0.00      A    C  
ATOM   1664  CD1 ILE B  98      28.447  82.509   4.408 10.00  1.00      A    C  
ATOM   1665  N   LEU B  99      32.903  81.704   7.550 12.00  0.00      A    N  
ATOM   1666  CA  LEU B  99      33.500  81.509   8.866 12.00  0.00      A    C  
ATOM   1667  C   LEU B  99      34.886  82.115   8.971 12.00  0.00      A    C  
ATOM   1668  O   LEU B  99      35.241  82.706  10.017 12.00  1.00      A    O  
ATOM   1669  CB  LEU B  99      33.601  80.021   9.231 10.00  1.00      A    C  
ATOM   1670  CG  LEU B  99      32.279  79.258   9.275 10.00  0.00      A    C  
ATOM   1671  CD1 LEU B  99      32.499  77.850   9.850 10.00  0.00      A    C  
ATOM   1672  CD2 LEU B  99      31.145  79.956   9.912 10.00  0.00      A    C  
ATOM   1673  N   ASP B 100      35.679  81.947   7.905  8.00  0.00      A    N  
ATOM   1674  CA  ASP B 100      37.104  82.387   7.912  9.00  0.00      A    C  
ATOM   1675  C   ASP B 100      37.210  83.893   7.729  8.00  1.00      A    C  
ATOM   1676  O   ASP B 100      38.271  84.460   7.975  8.00  1.00      A    O  
ATOM   1677  CB  ASP B 100      37.941  81.646   6.847  9.00  1.00      A    C  
ATOM   1678  CG  ASP B 100      38.152  80.183   7.189  9.00  1.00      A    C  
ATOM   1679  OD1 ASP B 100      38.120  79.862   8.419  9.00  1.00      A    O  
ATOM   1680  OD2 ASP B 100      38.333  79.334   6.242  9.00  1.00      A    O1-
ATOM   1681  N   SER B 101      36.113  84.556   7.416  2.00  0.00      A    N  
ATOM   1682  CA  SER B 101      36.065  86.022   7.187  2.00  1.00      A    C  
ATOM   1683  C   SER B 101      35.221  86.744   8.226  2.00  0.00      A    C  
ATOM   1684  O   SER B 101      35.758  87.181   9.238  2.00  0.00      A    O  
ATOM   1685  CB  SER B 101      35.619  86.346   5.746  2.00  1.00      A    C  
ATOM   1686  OG  SER B 101      34.315  85.920   5.427  2.00  1.00      A    O  
ATOM   1687  N   LYS B 102      33.913  86.770   8.018  4.00  0.00      A    N  
ATOM   1688  CA  LYS B 102      32.981  87.450   8.857  4.00  0.00      A    C  
ATOM   1689  C   LYS B 102      33.033  86.965  10.315  4.00  0.00      A    C  
ATOM   1690  O   LYS B 102      33.036  87.783  11.240  2.00  0.00      A    O  
ATOM   1691  CB  LYS B 102      31.594  87.312   8.288  4.00  0.00      A    C  
ATOM   1692  CG  LYS B 102      31.438  87.891   6.860  1.00  1.00      A    C  
ATOM   1693  CD  LYS B 102      31.641  89.383   6.871 11.00  1.00      A    C  
ATOM   1694  CE  LYS B 102      31.402  89.970   5.475 11.00  1.00      A    C  
ATOM   1695  NZ  LYS B 102      29.951  89.915   5.125 11.00  1.00      A    N1+
ATOM   1696  N   ILE B 103      33.091  85.646  10.543 12.00  0.00      A    N  
ATOM   1697  CA  ILE B 103      33.014  85.179  11.907 12.00  0.00      A    C  
ATOM   1698  C   ILE B 103      34.369  85.398  12.608 12.00  0.00      A    C  
ATOM   1699  O   ILE B 103      34.405  85.899  13.746 12.00  0.00      A    O  
ATOM   1700  CB  ILE B 103      32.521  83.708  12.009 10.00  0.00      A    C  
ATOM   1701  CG1 ILE B 103      31.128  83.596  11.412 10.00  0.00      A    C  
ATOM   1702  CG2 ILE B 103      32.684  83.204  13.464 10.00  0.00      A    C  
ATOM   1703  CD1 ILE B 103      30.118  84.441  12.127 10.00  0.00      A    C  
ATOM   1704  N   LYS B 104      35.487  85.046  11.937  4.00  0.00      A    N  
ATOM   1705  CA  LYS B 104      36.808  85.171  12.525  4.00  1.00      A    C  
ATOM   1706  C   LYS B 104      37.120  86.630  12.868  4.00  0.00      A    C  
ATOM   1707  O   LYS B 104      37.695  86.923  13.922  2.00  0.00      A    O  
ATOM   1708  CB  LYS B 104      37.850  84.639  11.560  4.00  1.00      A    C  
ATOM   1709  CG  LYS B 104      39.252  84.557  12.128  1.00  1.00      A    C  
ATOM   1710  CD  LYS B 104      40.262  84.049  11.090 11.00  1.00      A    C  
ATOM   1711  CE  LYS B 104      39.999  82.597  10.678 11.00  1.00      A    C  
ATOM   1712  NZ  LYS B 104      41.275  81.832  10.385 11.00  1.00      A    N1+
ATOM   1713  N   GLU B 105      36.730  87.546  11.989  8.00  0.00      A    N  
ATOM   1714  CA  GLU B 105      36.978  88.975  12.254  8.00  1.00      A    C  
ATOM   1715  C   GLU B 105      36.172  89.454  13.449  8.00  0.00      A    C  
ATOM   1716  O   GLU B 105      36.664  90.279  14.268  8.00  1.00      A    O  
ATOM   1717  CB  GLU B 105      36.746  89.826  10.989  8.00  1.00      A    C  
ATOM   1718  CG  GLU B 105      35.342  90.047  10.564  8.00  0.00      A    C  
ATOM   1719  CD  GLU B 105      35.203  90.803   9.210  9.00  1.00      A    C  
ATOM   1720  OE1 GLU B 105      34.059  91.211   8.885  9.00  1.00      A    O  
ATOM   1721  OE2 GLU B 105      36.267  91.002   8.554  9.00  1.00      A    O1-
ATOM   1722  N   THR B 106      34.978  88.879  13.624  2.00  0.00      A    N  
ATOM   1723  CA  THR B 106      34.166  89.229  14.780  2.00  0.00      A    C  
ATOM   1724  C   THR B 106      34.762  88.663  16.058  2.00  0.00      A    C  
ATOM   1725  O   THR B 106      34.803  89.366  17.068  2.00  0.00      A    O  
ATOM   1726  CB  THR B 106      32.709  88.748  14.570  2.00  0.00      A    C  
ATOM   1727  CG2 THR B 106      31.823  89.187  15.697  2.00  0.00      A    C  
ATOM   1728  OG1 THR B 106      32.236  89.272  13.344  2.00  0.00      A    O  
ATOM   1729  N   ARG B 107      35.301  87.444  16.002  4.00  0.00      A    N  
ATOM   1730  CA  ARG B 107      36.042  86.857  17.114  4.00  0.00      A    C  
ATOM   1731  C   ARG B 107      37.132  87.806  17.579  4.00  0.00      A    C  
ATOM   1732  O   ARG B 107      37.298  88.046  18.755  3.00  0.00      A    O  
ATOM   1733  CB  ARG B 107      36.700  85.561  16.718  4.00  0.00      A    C  
ATOM   1734  CG  ARG B 107      37.576  84.899  17.772  4.00  0.00      A    C  
ATOM   1735  CD  ARG B 107      38.474  83.777  17.206  4.00  1.00      A    C  
ATOM   1736  NE  ARG B 107      39.554  84.402  16.414  1.00  1.00      A    N  
ATOM   1737  CZ  ARG B 107      40.498  83.786  15.648  1.00  1.00      A    C  
ATOM   1738  NH1 ARG B 107      40.553  82.447  15.527  1.00  1.00      A    N1+
ATOM   1739  NH2 ARG B 107      41.403  84.520  14.972  1.00  1.00      A    N  
ATOM   1740  N   ASP B 108      37.879  88.313  16.617  8.00  0.00      A    N  
ATOM   1741  CA  ASP B 108      39.076  89.083  16.924  9.00  0.00      A    C  
ATOM   1742  C   ASP B 108      38.661  90.472  17.480  8.00  1.00      A    C  
ATOM   1743  O   ASP B 108      39.293  90.967  18.405  8.00  1.00      A    O  
ATOM   1744  CB  ASP B 108      39.901  89.227  15.660  9.00  1.00      A    C  
ATOM   1745  CG  ASP B 108      40.620  87.957  15.272  9.00  1.00      A    C  
ATOM   1746  OD1 ASP B 108      40.603  86.950  15.987  9.00  1.00      A    O  
ATOM   1747  OD2 ASP B 108      41.198  87.963  14.167  9.00  1.00      A    O1-
ATOM   1748  N   LYS B 109      37.604  91.052  16.957  4.00  0.00      A    N  
ATOM   1749  CA  LYS B 109      37.100  92.359  17.433  4.00  1.00      A    C  
ATOM   1750  C   LYS B 109      36.638  92.273  18.874  4.00  0.00      A    C  
ATOM   1751  O   LYS B 109      36.965  93.118  19.722  2.00  0.00      A    O  
ATOM   1752  CB  LYS B 109      35.998  92.838  16.515  4.00  0.00      A    C  
ATOM   1753  CG  LYS B 109      35.383  94.183  16.898  1.00  0.00      A    C  
ATOM   1754  CD  LYS B 109      36.415  95.274  16.639 11.00  1.00      A    C  
ATOM   1755  CE  LYS B 109      35.801  96.628  16.912 11.00  1.00      A    C  
ATOM   1756  NZ  LYS B 109      36.898  97.681  16.942 11.00  1.00      A    N1+
ATOM   1757  N   ILE B 110      35.902  91.179  19.203 12.00  0.00      A    N  
ATOM   1758  CA  ILE B 110      35.453  90.986  20.542 12.00  0.00      A    C  
ATOM   1759  C   ILE B 110      36.627  90.751  21.516 12.00  0.00      A    C  
ATOM   1760  O   ILE B 110      36.594  91.268  22.625 12.00  0.00      A    O  
ATOM   1761  CB  ILE B 110      34.377  89.876  20.663 10.00  0.00      A    C  
ATOM   1762  CG1 ILE B 110      33.156  90.268  19.874 10.00  0.00      A    C  
ATOM   1763  CG2 ILE B 110      34.048  89.663  22.135 10.00  0.00      A    C  
ATOM   1764  CD1 ILE B 110      32.081  89.195  19.703 10.00  0.00      A    C  
ATOM   1765  N   GLN B 111      37.639  90.002  21.099  2.00  0.00      A    N  
ATOM   1766  CA  GLN B 111      38.810  89.742  21.930  3.00  0.00      A    C  
ATOM   1767  C   GLN B 111      39.512  91.092  22.266  3.00  0.00      A    C  
ATOM   1768  O   GLN B 111      39.878  91.344  23.403  3.00  0.00      A    O  
ATOM   1769  CB  GLN B 111      39.749  88.851  21.174  3.00  0.00      A    C  
ATOM   1770  CG  GLN B 111      40.926  88.441  22.042  2.00  1.00      A    C  
ATOM   1771  CD  GLN B 111      41.860  87.490  21.309  2.00  1.00      A    C  
ATOM   1772  NE2 GLN B 111      42.348  86.572  22.034  2.00  1.00      A    N  
ATOM   1773  OE1 GLN B 111      42.108  87.572  20.101  2.00  1.00      A    O  
ATOM   1774  N   ASP B 112      39.621  91.913  21.247  8.00  0.00      A    N  
ATOM   1775  CA  ASP B 112      40.200  93.258  21.375  9.00  0.00      A    C  
ATOM   1776  C   ASP B 112      39.393  94.128  22.377  8.00  0.00      A    C  
ATOM   1777  O   ASP B 112      39.984  94.736  23.292  8.00  0.00      A    O  
ATOM   1778  CB  ASP B 112      40.305  93.920  20.021  9.00  1.00      A    C  
ATOM   1779  CG  ASP B 112      40.980  95.308  20.118  9.00  1.00      A    C  
ATOM   1780  OD1 ASP B 112      42.206  95.336  20.251  9.00  1.00      A    O  
ATOM   1781  OD2 ASP B 112      40.246  96.283  20.185  9.00  1.00      A    O1-
ATOM   1782  N   ILE B 113      38.054  94.122  22.278 12.00  0.00      A    N  
ATOM   1783  CA  ILE B 113      37.221  94.785  23.232 12.00  0.00      A    C  
ATOM   1784  C   ILE B 113      37.422  94.246  24.659 12.00  0.00      A    C  
ATOM   1785  O   ILE B 113      37.504  95.008  25.646 12.00  0.00      A    O  
ATOM   1786  CB  ILE B 113      35.722  94.677  22.836 10.00  0.00      A    C  
ATOM   1787  CG1 ILE B 113      35.427  95.518  21.591 10.00  0.00      A    C  
ATOM   1788  CG2 ILE B 113      34.831  95.106  23.965 10.00  0.00      A    C  
ATOM   1789  CD1 ILE B 113      34.154  95.161  20.859 10.00  0.00      A    C  
ATOM   1790  N   ASN B 114      37.542  92.949  24.827  2.00  0.00      A    N  
ATOM   1791  CA  ASN B 114      37.697  92.403  26.136  2.00  0.00      A    C  
ATOM   1792  C   ASN B 114      39.047  92.831  26.793  2.00  1.00      A    C  
ATOM   1793  O   ASN B 114      39.108  92.983  28.015  2.00  1.00      A    O  
ATOM   1794  CB  ASN B 114      37.614  90.882  26.056  2.00  1.00      A    C  
ATOM   1795  CG  ASN B 114      36.163  90.389  25.909  2.00  0.00      A    C  
ATOM   1796  ND2 ASN B 114      36.001  89.202  25.346  2.00  1.00      A    N  
ATOM   1797  OD1 ASN B 114      35.225  91.059  26.335  2.00  0.00      A    O  
ATOM   1798  N   GLU B 115      40.060  92.947  25.954  8.00  0.00      A    N  
ATOM   1799  CA  GLU B 115      41.391  93.423  26.403  8.00  0.00      A    C  
ATOM   1800  C   GLU B 115      41.298  94.883  26.912  8.00  1.00      A    C  
ATOM   1801  O   GLU B 115      41.774  95.182  27.987  8.00  0.00      A    O  
ATOM   1802  CB  GLU B 115      42.423  93.252  25.315  8.00  1.00      A    C  
ATOM   1803  CG  GLU B 115      42.787  91.746  25.117  8.00  1.00      A    C  
ATOM   1804  CD  GLU B 115      43.496  91.427  23.792  9.00  1.00      A    C  
ATOM   1805  OE1 GLU B 115      43.570  92.328  22.908  9.00  1.00      A    O  
ATOM   1806  OE2 GLU B 115      43.972  90.256  23.625  9.00  1.00      A    O1-
ATOM   1807  N   THR B 116      40.600  95.716  26.178  2.00  0.00      A    N  
ATOM   1808  CA  THR B 116      40.367  97.109  26.544  2.00  1.00      A    C  
ATOM   1809  C   THR B 116      39.521  97.193  27.784  2.00  0.00      A    C  
ATOM   1810  O   THR B 116      39.831  97.934  28.697  2.00  0.00      A    O  
ATOM   1811  CB  THR B 116      39.665  97.865  25.403  2.00  0.00      A    C  
ATOM   1812  CG2 THR B 116      39.348  99.280  25.766  2.00  1.00      A    C  
ATOM   1813  OG1 THR B 116      40.481  97.809  24.235  2.00  1.00      A    O  
ATOM   1814  N   ILE B 117      38.448  96.386  27.883 12.00  0.00      A    N  
ATOM   1815  CA  ILE B 117      37.708  96.344  29.111 12.00  0.00      A    C  
ATOM   1816  C   ILE B 117      38.600  96.011  30.303 12.00  0.00      A    C  
ATOM   1817  O   ILE B 117      38.465  96.655  31.359 12.00  1.00      A    O  
ATOM   1818  CB  ILE B 117      36.535  95.335  29.055 10.00  0.00      A    C  
ATOM   1819  CG1 ILE B 117      35.471  95.906  28.123 10.00  0.00      A    C  
ATOM   1820  CG2 ILE B 117      35.928  95.163  30.445 10.00  1.00      A    C  
ATOM   1821  CD1 ILE B 117      34.361  94.942  27.735 10.00  1.00      A    C  
ATOM   1822  N   GLU B 118      39.441  95.002  30.165  8.00  0.00      A    N  
ATOM   1823  CA  GLU B 118      40.225  94.543  31.266  8.00  1.00      A    C  
ATOM   1824  C   GLU B 118      41.295  95.612  31.667  8.00  0.00      A    C  
ATOM   1825  O   GLU B 118      41.511  95.819  32.825  8.00  1.00      A    O  
ATOM   1826  CB  GLU B 118      40.914  93.260  30.911  8.00  1.00      A    C  
ATOM   1827  CG  GLU B 118      41.640  92.648  32.087  8.00  1.00      A    C  
ATOM   1828  CD  GLU B 118      42.576  91.541  31.667  9.00  1.00      A    C  
ATOM   1829  OE1 GLU B 118      42.207  90.805  30.720  9.00  1.00      A    O  
ATOM   1830  OE2 GLU B 118      43.684  91.424  32.276  9.00  1.00      A    O1-
ATOM   1831  N   ASN B 119      41.909  96.263  30.701  2.00  0.00      A    N  
ATOM   1832  CA  ASN B 119      43.054  97.136  30.940  2.00  1.00      A    C  
ATOM   1833  C   ASN B 119      42.722  98.584  31.118  2.00  1.00      A    C  
ATOM   1834  O   ASN B 119      43.456  99.283  31.797  2.00  1.00      A    O  
ATOM   1835  CB  ASN B 119      44.074  96.988  29.838  2.00  1.00      A    C  
ATOM   1836  CG  ASN B 119      44.741  95.615  29.845  2.00  1.00      A    C  
ATOM   1837  ND2 ASN B 119      44.966  95.090  31.004  2.00  1.00      A    N  
ATOM   1838  OD1 ASN B 119      44.980  95.032  28.796  2.00  1.00      A    O  
ATOM   1839  N   PHE B 120      41.607  99.035  30.564  3.00  0.00      A    N  
ATOM   1840  CA  PHE B 120      41.179 100.441  30.611  3.00  1.00      A    C  
ATOM   1841  C   PHE B 120      39.746 100.659  31.102  3.00  1.00      A    C  
ATOM   1842  O   PHE B 120      39.382 101.761  31.412  3.00  1.00      A    O  
ATOM   1843  CB  PHE B 120      41.343 101.074  29.250  7.00  1.00      A    C  
ATOM   1844  CG  PHE B 120      42.766 101.114  28.784  7.00  1.00      A    C  
ATOM   1845  CD1 PHE B 120      43.629 102.126  29.215  7.00  1.00      A    C  
ATOM   1846  CD2 PHE B 120      43.242 100.149  27.938  7.00  1.00      A    C  
ATOM   1847  CE1 PHE B 120      44.954 102.142  28.795  7.00  1.00      A    C  
ATOM   1848  CE2 PHE B 120      44.567 100.169  27.503  7.00  1.00      A    C  
ATOM   1849  CZ  PHE B 120      45.429 101.156  27.973  7.00  1.00      A    C  
ATOM   1850  N   GLY B 121      38.914  99.618  31.091  5.00  1.00      A    N  
ATOM   1851  CA  GLY B 121      37.527  99.723  31.538  5.00  1.00      A    C  
ATOM   1852  C   GLY B 121      36.504  99.885  30.465  5.00  0.00      A    C  
ATOM   1853  O   GLY B 121      36.819 100.029  29.283  5.00  0.00      A    O  
ATOM   1854  N   TYR B 122      35.235  99.804  30.878  3.00  1.00      A    N  
ATOM   1855  CA  TYR B 122      34.094  99.791  29.963  3.00  0.00      A    C  
ATOM   1856  C   TYR B 122      33.925 101.108  29.197  3.00  0.00      A    C  
ATOM   1857  O   TYR B 122      33.720 101.121  27.972  3.00  0.00      A    O  
ATOM   1858  CB  TYR B 122      32.778  99.471  30.694  3.00  1.00      A    C  
ATOM   1859  CG  TYR B 122      32.633  98.002  31.054  3.00  0.00      A    C  
ATOM   1860  CD1 TYR B 122      32.067  97.118  30.157  6.00  0.00      A    C  
ATOM   1861  CD2 TYR B 122      33.095  97.507  32.262  6.00  1.00      A    C  
ATOM   1862  CE1 TYR B 122      31.949  95.775  30.463  6.00  0.00      A    C  
ATOM   1863  CE2 TYR B 122      33.015  96.149  32.581  6.00  1.00      A    C  
ATOM   1864  CZ  TYR B 122      32.439  95.283  31.649  6.00  0.00      A    C  
ATOM   1865  OH  TYR B 122      32.339  93.932  31.933  6.00  1.00      A    O  
ATOM   1866  N   ALA B 123      34.037 102.251  29.881 12.00  1.00      A    N  
ATOM   1867  CA  ALA B 123      33.925 103.484  29.131 12.00  0.00      A    C  
ATOM   1868  C   ALA B 123      34.938 103.599  28.032 12.00  1.00      A    C  
ATOM   1869  O   ALA B 123      34.615 104.015  26.924 12.00  1.00      A    O  
ATOM   1870  CB  ALA B 123      33.931 104.702  30.063 12.00  1.00      A    C  
ATOM   1871  N   ALA B 124      36.192 103.220  28.310 12.00  1.00      A    N  
ATOM   1872  CA  ALA B 124      37.233 103.221  27.293 12.00  1.00      A    C  
ATOM   1873  C   ALA B 124      36.872 102.349  26.056 12.00  0.00      A    C  
ATOM   1874  O   ALA B 124      37.182 102.697  24.914 12.00  1.00      A    O  
ATOM   1875  CB  ALA B 124      38.521 102.698  27.903 12.00  1.00      A    C  
ATOM   1876  N   ALA B 125      36.177 101.228  26.313 12.00  0.00      A    N  
ATOM   1877  CA  ALA B 125      35.806 100.296  25.258 12.00  0.00      A    C  
ATOM   1878  C   ALA B 125      34.552 100.719  24.497 12.00  0.00      A    C  
ATOM   1879  O   ALA B 125      34.176 100.037  23.532 12.00  0.00      A    O  
ATOM   1880  CB  ALA B 125      35.609  98.879  25.894 12.00  0.00      A    C  
ATOM   1881  N   LYS B 126      33.855 101.781  24.928  4.00  0.00      A    N  
ATOM   1882  CA  LYS B 126      32.611 102.159  24.257  4.00  0.00      A    C  
ATOM   1883  C   LYS B 126      32.710 102.306  22.769  4.00  0.00      A    C  
ATOM   1884  O   LYS B 126      31.842 101.792  22.007  2.00  0.00      A    O  
ATOM   1885  CB  LYS B 126      32.035 103.458  24.835  4.00  1.00      A    C  
ATOM   1886  CG  LYS B 126      30.681 103.815  24.346  1.00  0.00      A    C  
ATOM   1887  CD  LYS B 126      30.313 105.162  24.965 11.00  1.00      A    C  
ATOM   1888  CE  LYS B 126      29.348 105.950  24.127 11.00  1.00      A    C  
ATOM   1889  NZ  LYS B 126      28.805 107.015  25.005 11.00  1.00      A    N1+
ATOM   1890  N   ASP B 127      33.713 103.023  22.273  8.00  0.00      A    N  
ATOM   1891  CA  ASP B 127      33.788 103.194  20.821  9.00  1.00      A    C  
ATOM   1892  C   ASP B 127      33.912 101.861  20.095  8.00  1.00      A    C  
ATOM   1893  O   ASP B 127      33.304 101.700  19.049  8.00  1.00      A    O  
ATOM   1894  CB  ASP B 127      34.967 104.083  20.421  9.00  1.00      A    C  
ATOM   1895  CG  ASP B 127      34.712 105.580  20.616  9.00  1.00      A    C  
ATOM   1896  OD1 ASP B 127      33.702 105.992  21.218  9.00  1.00      A    O  
ATOM   1897  OD2 ASP B 127      35.626 106.320  20.148  9.00  1.00      A    O1-
ATOM   1898  N   ASP B 128      34.745 100.969  20.606  8.00  0.00      A    N  
ATOM   1899  CA  ASP B 128      35.026  99.749  19.885  9.00  0.00      A    C  
ATOM   1900  C   ASP B 128      33.762  98.844  19.988  8.00  0.00      A    C  
ATOM   1901  O   ASP B 128      33.457  98.102  19.054  8.00  0.00      A    O  
ATOM   1902  CB  ASP B 128      36.238  99.081  20.433  9.00  0.00      A    C  
ATOM   1903  CG  ASP B 128      37.524  99.737  19.945  9.00  1.00      A    C  
ATOM   1904  OD1 ASP B 128      37.589 100.018  18.732  9.00  1.00      A    O  
ATOM   1905  OD2 ASP B 128      38.406  99.945  20.801  9.00  1.00      A    O1-
ATOM   1906  N   TYR B 129      33.064  98.946  21.085  3.00  0.00      A    N  
ATOM   1907  CA  TYR B 129      31.802  98.170  21.236  3.00  0.00      A    C  
ATOM   1908  C   TYR B 129      30.781  98.662  20.232  3.00  0.00      A    C  
ATOM   1909  O   TYR B 129      30.086  97.884  19.588  3.00  0.00      A    O  
ATOM   1910  CB  TYR B 129      31.290  98.226  22.652  3.00  0.00      A    C  
ATOM   1911  CG  TYR B 129      29.904  97.578  22.786  3.00  0.00      A    C  
ATOM   1912  CD1 TYR B 129      29.765  96.192  22.935  6.00  0.00      A    C  
ATOM   1913  CD2 TYR B 129      28.793  98.310  22.629  6.00  0.00      A    C  
ATOM   1914  CE1 TYR B 129      28.493  95.580  23.029  6.00  0.00      A    C  
ATOM   1915  CE2 TYR B 129      27.524  97.739  22.705  6.00  1.00      A    C  
ATOM   1916  CZ  TYR B 129      27.379  96.372  22.913  6.00  0.00      A    C  
ATOM   1917  OH  TYR B 129      26.122  95.867  22.906  6.00  0.00      A    O  
ATOM   1918  N   ILE B 130      30.646  99.979  20.111 12.00  0.00      A    N  
ATOM   1919  CA  ILE B 130      29.736 100.522  19.105 12.00  0.00      A    C  
ATOM   1920  C   ILE B 130      30.145 100.080  17.719 12.00  0.00      A    C  
ATOM   1921  O   ILE B 130      29.322  99.729  16.905 12.00  0.00      A    O  
ATOM   1922  CB  ILE B 130      29.610 102.066  19.210 10.00  0.00      A    C  
ATOM   1923  CG1 ILE B 130      28.941 102.426  20.513 10.00  1.00      A    C  
ATOM   1924  CG2 ILE B 130      28.827 102.614  18.046 10.00  1.00      A    C  
ATOM   1925  CD1 ILE B 130      28.924 103.914  20.818 10.00  1.00      A    C  
ATOM   1926  N   GLY B 131      31.406 100.068  17.424  5.00  0.00      A    N  
ATOM   1927  CA  GLY B 131      31.941  99.546  16.195  5.00  1.00      A    C  
ATOM   1928  C   GLY B 131      31.596  98.070  15.931  5.00  0.00      A    C  
ATOM   1929  O   GLY B 131      31.269  97.694  14.791  5.00  0.00      A    O  
ATOM   1930  N   LEU B 132      31.704  97.267  16.989 12.00  0.00      A    N  
ATOM   1931  CA  LEU B 132      31.335  95.859  16.927 12.00  0.00      A    C  
ATOM   1932  C   LEU B 132      29.881  95.754  16.472 12.00  0.00      A    C  
ATOM   1933  O   LEU B 132      29.616  95.040  15.524 12.00  0.00      A    O  
ATOM   1934  CB  LEU B 132      31.501  95.201  18.270 10.00  0.00      A    C  
ATOM   1935  CG  LEU B 132      30.885  93.789  18.392 10.00  0.00      A    C  
ATOM   1936  CD1 LEU B 132      31.685  92.751  17.616 10.00  0.00      A    C  
ATOM   1937  CD2 LEU B 132      30.844  93.372  19.885 10.00  0.00      A    C  
ATOM   1938  N   VAL B 133      28.981  96.508  17.075 12.00  0.00      A    N  
ATOM   1939  CA  VAL B 133      27.568  96.355  16.782 12.00  0.00      A    C  
ATOM   1940  C   VAL B 133      27.333  96.850  15.358 12.00  0.00      A    C  
ATOM   1941  O   VAL B 133      26.757  96.146  14.506 12.00  0.00      A    O  
ATOM   1942  CB  VAL B 133      26.687  97.064  17.809 10.00  1.00      A    C  
ATOM   1943  CG1 VAL B 133      25.229  97.009  17.415 10.00  1.00      A    C  
ATOM   1944  CG2 VAL B 133      26.853  96.462  19.231 10.00  0.00      A    C  
ATOM   1945  N   THR B 134      27.859  98.043  15.048  2.00  0.00      A    N  
ATOM   1946  CA  THR B 134      27.513  98.669  13.767  2.00  0.00      A    C  
ATOM   1947  C   THR B 134      28.227  98.070  12.505  2.00  0.00      A    C  
ATOM   1948  O   THR B 134      27.593  97.978  11.471  2.00  1.00      A    O  
ATOM   1949  CB  THR B 134      27.715 100.205  13.848  2.00  1.00      A    C  
ATOM   1950  CG2 THR B 134      27.041 100.800  15.000  2.00  1.00      A    C  
ATOM   1951  OG1 THR B 134      29.075 100.410  14.026  2.00  1.00      A    O  
ATOM   1952  N   HIS B 135      29.474  97.640  12.588  4.00  0.00      A    N  
ATOM   1953  CA  HIS B 135      30.236  97.148  11.463  3.00  1.00      A    C  
ATOM   1954  C   HIS B 135      30.341  95.652  11.395  3.00  1.00      A    C  
ATOM   1955  O   HIS B 135      30.875  95.175  10.412  3.00  1.00      A    O  
ATOM   1956  CB  HIS B 135      31.682  97.687  11.443  3.00  1.00      A    C  
ATOM   1957  CG  HIS B 135      31.744  99.178  11.337  4.00  1.00      A    C  
ATOM   1958  CD2 HIS B 135      31.219 100.018  10.411  4.00  1.00      A    C  
ATOM   1959  ND1 HIS B 135      32.343  99.985  12.297  4.00  1.00      A    N  
ATOM   1960  CE1 HIS B 135      32.206 101.255  11.948  4.00  1.00      A    C  
ATOM   1961  NE2 HIS B 135      31.515 101.304  10.821  4.00  1.00      A    N  
ATOM   1962  N   TYR B 136      29.981  94.937  12.475  3.00  0.00      A    N  
ATOM   1963  CA  TYR B 136      30.192  93.471  12.469  3.00  1.00      A    C  
ATOM   1964  C   TYR B 136      28.809  92.784  12.688  3.00  0.00      A    C  
ATOM   1965  O   TYR B 136      28.412  91.884  11.902  3.00  1.00      A    O  
ATOM   1966  CB  TYR B 136      31.168  93.009  13.566  3.00  0.00      A    C  
ATOM   1967  CG  TYR B 136      32.603  93.437  13.410  3.00  0.00      A    C  
ATOM   1968  CD1 TYR B 136      32.955  94.756  13.663  6.00  0.00      A    C  
ATOM   1969  CD2 TYR B 136      33.561  92.561  12.997  6.00  0.00      A    C  
ATOM   1970  CE1 TYR B 136      34.263  95.175  13.503  6.00  1.00      A    C  
ATOM   1971  CE2 TYR B 136      34.887  92.928  12.872  6.00  1.00      A    C  
ATOM   1972  CZ  TYR B 136      35.227  94.250  13.122  6.00  1.00      A    C  
ATOM   1973  OH  TYR B 136      36.570  94.623  13.004  6.00  1.00      A    O  
ATOM   1974  N   LEU B 137      28.116  93.170  13.726 12.00  0.00      A    N  
ATOM   1975  CA  LEU B 137      26.910  92.413  14.150 12.00  0.00      A    C  
ATOM   1976  C   LEU B 137      25.644  92.705  13.343 12.00  0.00      A    C  
ATOM   1977  O   LEU B 137      24.910  91.788  12.922 12.00  0.00      A    O  
ATOM   1978  CB  LEU B 137      26.629  92.651  15.644 10.00  0.00      A    C  
ATOM   1979  CG  LEU B 137      27.697  92.142  16.605 10.00  0.00      A    C  
ATOM   1980  CD1 LEU B 137      27.294  92.324  18.047 10.00  0.00      A    C  
ATOM   1981  CD2 LEU B 137      28.026  90.672  16.306 10.00  0.00      A    C  
ATOM   1982  N   ILE B 138      25.348  93.964  13.119 12.00  0.00      A    N  
ATOM   1983  CA  ILE B 138      24.131  94.289  12.365 12.00  1.00      A    C  
ATOM   1984  C   ILE B 138      24.256  93.700  10.951 12.00  0.00      A    C  
ATOM   1985  O   ILE B 138      25.282  93.818  10.263 12.00  1.00      A    O  
ATOM   1986  CB  ILE B 138      23.851  95.835  12.355 10.00  0.00      A    C  
ATOM   1987  CG1 ILE B 138      23.420  96.300  13.733 10.00  1.00      A    C  
ATOM   1988  CG2 ILE B 138      22.750  96.161  11.310 10.00  1.00      A    C  
ATOM   1989  CD1 ILE B 138      23.389  97.796  13.927 10.00  1.00      A    C  
ATOM   1990  N   GLY B 139      23.218  92.964  10.533  5.00  1.00      A    N  
ATOM   1991  CA  GLY B 139      23.260  92.305   9.236  5.00  1.00      A    C  
ATOM   1992  C   GLY B 139      23.951  90.953   9.165  5.00  1.00      A    C  
ATOM   1993  O   GLY B 139      23.867  90.247   8.158  5.00  1.00      A    O  
ATOM   1994  N   LEU B 140      24.625  90.551  10.255 12.00  0.00      A    N  
ATOM   1995  CA  LEU B 140      25.452  89.380  10.177 12.00  1.00      A    C  
ATOM   1996  C   LEU B 140      24.648  88.095   9.886 12.00  0.00      A    C  
ATOM   1997  O   LEU B 140      25.179  87.183   9.239 12.00  0.00      A    O  
ATOM   1998  CB  LEU B 140      26.234  89.196  11.488 10.00  0.00      A    C  
ATOM   1999  CG  LEU B 140      27.323  88.156  11.519 10.00  0.00      A    C  
ATOM   2000  CD1 LEU B 140      28.408  88.361  10.483 10.00  1.00      A    C  
ATOM   2001  CD2 LEU B 140      27.914  88.080  12.913 10.00  0.00      A    C  
ATOM   2002  N   GLU B 141      23.420  88.082  10.345  8.00  0.00      A    N  
ATOM   2003  CA  GLU B 141      22.502  86.937  10.176  8.00  0.00      A    C  
ATOM   2004  C   GLU B 141      22.184  86.657   8.722  8.00  0.00      A    C  
ATOM   2005  O   GLU B 141      21.908  85.511   8.328  8.00  0.00      A    O  
ATOM   2006  CB  GLU B 141      21.244  87.103  10.993  8.00  0.00      A    C  
ATOM   2007  CG  GLU B 141      20.104  87.915  10.402  8.00  0.00      A    C  
ATOM   2008  CD  GLU B 141      20.346  89.384  10.298  9.00  0.00      A    C  
ATOM   2009  OE1 GLU B 141      21.399  89.872  10.773  9.00  0.00      A    O  
ATOM   2010  OE2 GLU B 141      19.428  90.087   9.763  9.00  1.00      A    O1-
ATOM   2011  N   GLU B 142      22.296  87.688   7.869  8.00  0.00      A    N  
ATOM   2012  CA  GLU B 142      21.899  87.485   6.475  8.00  0.00      A    C  
ATOM   2013  C   GLU B 142      22.766  86.502   5.772  8.00  1.00      A    C  
ATOM   2014  O   GLU B 142      22.325  85.906   4.788  8.00  1.00      A    O  
ATOM   2015  CB  GLU B 142      21.915  88.839   5.705  8.00  1.00      A    C  
ATOM   2016  CG  GLU B 142      20.900  89.791   6.289  8.00  1.00      A    C  
ATOM   2017  CD  GLU B 142      19.443  89.555   5.788  9.00  1.00      A    C  
ATOM   2018  OE1 GLU B 142      18.625  90.512   5.914  9.00  1.00      A    O  
ATOM   2019  OE2 GLU B 142      19.083  88.453   5.240  9.00  1.00      A    O1-
ATOM   2020  N   ASN B 143      24.002  86.302   6.239  2.00  0.00      A    N  
ATOM   2021  CA  ASN B 143      24.862  85.334   5.661  2.00  1.00      A    C  
ATOM   2022  C   ASN B 143      24.339  83.892   5.684  2.00  1.00      A    C  
ATOM   2023  O   ASN B 143      24.843  83.047   4.947  2.00  1.00      A    O  
ATOM   2024  CB  ASN B 143      26.220  85.343   6.345  2.00  0.00      A    C  
ATOM   2025  CG  ASN B 143      26.985  86.634   6.071  2.00  1.00      A    C  
ATOM   2026  ND2 ASN B 143      27.013  87.500   7.042  2.00  1.00      A    N  
ATOM   2027  OD1 ASN B 143      27.529  86.840   4.958  2.00  1.00      A    O  
ATOM   2028  N   PHE B 144      23.407  83.626   6.579  3.00  0.00      A    N  
ATOM   2029  CA  PHE B 144      22.901  82.254   6.723  3.00  0.00      A    C  
ATOM   2030  C   PHE B 144      21.389  82.201   6.522  3.00  0.00      A    C  
ATOM   2031  O   PHE B 144      20.746  81.275   7.000  3.00  0.00      A    O  
ATOM   2032  CB  PHE B 144      23.319  81.651   8.104  7.00  0.00      A    C  
ATOM   2033  CG  PHE B 144      24.799  81.503   8.238  7.00  0.00      A    C  
ATOM   2034  CD1 PHE B 144      25.533  80.708   7.349  7.00  1.00      A    C  
ATOM   2035  CD2 PHE B 144      25.475  82.171   9.227  7.00  0.00      A    C  
ATOM   2036  CE1 PHE B 144      26.909  80.570   7.441  7.00  0.00      A    C  
ATOM   2037  CE2 PHE B 144      26.872  82.072   9.320  7.00  0.00      A    C  
ATOM   2038  CZ  PHE B 144      27.584  81.251   8.464  7.00  0.00      A    C  
ATOM   2039  N   LYS B 145      20.807  83.181   5.855  4.00  0.00      A    N  
ATOM   2040  CA  LYS B 145      19.368  83.145   5.521  4.00  0.00      A    C  
ATOM   2041  C   LYS B 145      19.204  82.824   4.032  4.00  1.00      A    C  
ATOM   2042  O   LYS B 145      20.092  83.130   3.243  2.00  1.00      A    O  
ATOM   2043  CB  LYS B 145      18.704  84.484   5.789  4.00  1.00      A    C  
ATOM   2044  CG  LYS B 145      18.404  84.726   7.235  1.00  0.00      A    C  
ATOM   2045  CD  LYS B 145      17.744  86.029   7.530 11.00  0.00      A    C  
ATOM   2046  CE  LYS B 145      16.302  86.052   7.129 11.00  1.00      A    C  
ATOM   2047  NZ  LYS B 145      15.781  87.419   7.412 11.00  1.00      A    N1+
ATOM   2048  N   ARG B 146      18.090  82.188   3.666  4.00  0.00      A    N  
ATOM   2049  CA  ARG B 146      17.748  81.991   2.261  4.00  1.00      A    C  
ATOM   2050  C   ARG B 146      16.359  82.531   2.058  4.00  1.00      A    C  
ATOM   2051  O   ARG B 146      15.663  82.775   3.005  3.00  1.00      A    O  
ATOM   2052  CB  ARG B 146      17.759  80.516   1.950  4.00  1.00      A    C  
ATOM   2053  CG  ARG B 146      19.151  79.899   2.011  4.00  0.00      A    C  
ATOM   2054  CD  ARG B 146      19.915  80.319   0.777  4.00  1.00      A    C  
ATOM   2055  NE  ARG B 146      19.287  79.694  -0.396  1.00  1.00      A    N  
ATOM   2056  CZ  ARG B 146      19.674  79.903  -1.659  1.00  1.00      A    C  
ATOM   2057  NH1 ARG B 146      20.674  80.763  -1.933  1.00  1.00      A    N1+
ATOM   2058  NH2 ARG B 146      19.042  79.247  -2.644  1.00  1.00      A    N  
ATOM   2059  N   GLU B 147      15.927  82.670   0.814  8.00  1.00      A    N  
ATOM   2060  CA  GLU B 147      14.508  82.977   0.513  8.00  1.00      A    C  
ATOM   2061  C   GLU B 147      13.560  81.863   0.885  8.00  0.00      A    C  
ATOM   2062  O   GLU B 147      13.832  80.671   0.643  8.00  1.00      A    O  
ATOM   2063  CB  GLU B 147      14.371  83.206  -0.977  8.00  1.00      A    C  
ATOM   2064  CG  GLU B 147      15.034  84.503  -1.360  8.00  1.00      A    C  
ATOM   2065  CD  GLU B 147      14.235  85.680  -0.883  9.00  1.00      A    C  
ATOM   2066  OE1 GLU B 147      13.113  85.863  -1.412  9.00  1.00      A    O  
ATOM   2067  OE2 GLU B 147      14.721  86.409   0.008  9.00  1.00      A    O1-
ATOM   2068  N   LEU B 148      12.438  82.205   1.495 12.00  1.00      A    N  
ATOM   2069  CA  LEU B 148      11.501  81.144   1.815 12.00  0.00      A    C  
ATOM   2070  C   LEU B 148      10.520  81.091   0.643 12.00  1.00      A    C  
ATOM   2071  O   LEU B 148       9.472  81.735   0.646 12.00  1.00      A    O  
ATOM   2072  CB  LEU B 148      10.870  81.305   3.206 10.00  1.00      A    C  
ATOM   2073  CG  LEU B 148      11.929  81.324   4.322 10.00  1.00      A    C  
ATOM   2074  CD1 LEU B 148      11.298  81.192   5.704 10.00  1.00      A    C  
ATOM   2075  CD2 LEU B 148      13.027  80.260   4.135 10.00  0.00      A    C  
ATOM   2076  N   ASP B 149      10.911  80.328  -0.366  8.00  0.00      A    N  
ATOM   2077  CA  ASP B 149      10.145  80.208  -1.604  9.00  1.00      A    C  
ATOM   2078  C   ASP B 149       9.623  78.780  -1.880  8.00  1.00      A    C  
ATOM   2079  O   ASP B 149       9.400  78.435  -3.047  8.00  1.00      A    O  
ATOM   2080  CB  ASP B 149      10.995  80.708  -2.800  9.00  1.00      A    C  
ATOM   2081  CG  ASP B 149      12.195  79.810  -3.111  9.00  1.00      A    C  
ATOM   2082  OD1 ASP B 149      12.382  78.697  -2.523  9.00  0.00      A    O  
ATOM   2083  OD2 ASP B 149      12.958  80.260  -3.990  9.00  1.00      A    O1-
ATOM   2084  N   GLY B 150       9.443  77.946  -0.842  5.00  1.00      A    N  
ATOM   2085  CA  GLY B 150       8.921  76.571  -1.083  5.00  1.00      A    C  
ATOM   2086  C   GLY B 150       9.950  75.554  -1.601  5.00  0.00      A    C  
ATOM   2087  O   GLY B 150       9.596  74.375  -1.822  5.00  1.00      A    O  
ATOM   2088  N   ASP B 151      11.213  75.996  -1.747  8.00  0.00      A    N  
ATOM   2089  CA  ASP B 151      12.387  75.154  -2.095  9.00  0.00      A    C  
ATOM   2090  C   ASP B 151      13.510  75.539  -1.083  8.00  0.00      A    C  
ATOM   2091  O   ASP B 151      14.536  76.124  -1.440  8.00  1.00      A    O  
ATOM   2092  CB  ASP B 151      12.835  75.433  -3.542  9.00  1.00      A    C  
ATOM   2093  CG  ASP B 151      13.143  74.147  -4.347  9.00  0.00      A    C  
ATOM   2094  OD1 ASP B 151      12.586  73.078  -3.993  9.00  1.00      A    O  
ATOM   2095  OD2 ASP B 151      13.915  74.208  -5.350  9.00  1.00      A    O1-
ATOM   2096  N   GLU B 152      13.251  75.245   0.194  8.00  0.00      A    N  
ATOM   2097  CA  GLU B 152      13.925  75.880   1.339  8.00  1.00      A    C  
ATOM   2098  C   GLU B 152      14.935  74.864   1.996  8.00  0.00      A    C  
ATOM   2099  O   GLU B 152      15.405  75.122   3.109  8.00  0.00      A    O  
ATOM   2100  CB  GLU B 152      12.841  76.254   2.335  8.00  0.00      A    C  
ATOM   2101  CG  GLU B 152      11.696  77.006   1.676  8.00  0.00      A    C  
ATOM   2102  CD  GLU B 152      10.687  77.601   2.598  9.00  0.00      A    C  
ATOM   2103  OE1 GLU B 152      10.758  77.460   3.840  9.00  0.00      A    O  
ATOM   2104  OE2 GLU B 152       9.805  78.293   2.042  9.00  1.00      A    O1-
ATOM   2105  N   TRP B 153      15.277  73.802   1.286 12.00  0.00      A    N  
ATOM   2106  CA  TRP B 153      16.199  72.794   1.854 12.00  0.00      A    C  
ATOM   2107  C   TRP B 153      17.533  73.386   2.330 12.00  0.00      A    C  
ATOM   2108  O   TRP B 153      18.028  73.130   3.479  3.00  0.00      A    O  
ATOM   2109  CB  TRP B 153      16.432  71.607   0.922 12.00  0.00      A    C  
ATOM   2110  CG  TRP B 153      17.530  70.693   1.429  3.00  0.00      A    C  
ATOM   2111  CD1 TRP B 153      18.789  70.595   0.933  6.00  0.00      A    C  
ATOM   2112  CD2 TRP B 153      17.512  69.878   2.592  3.00  0.00      A    C  
ATOM   2113  CE2 TRP B 153      18.799  69.287   2.716  6.00  0.00      A    C  
ATOM   2114  CE3 TRP B 153      16.547  69.575   3.560  7.00  0.00      A    C  
ATOM   2115  NE1 TRP B 153      19.538  69.748   1.660  6.00  0.00      A    N  
ATOM   2116  CZ2 TRP B 153      19.126  68.422   3.741  6.00  0.00      A    C  
ATOM   2117  CZ3 TRP B 153      16.878  68.707   4.567  7.00  0.00      A    C  
ATOM   2118  CH2 TRP B 153      18.159  68.127   4.645  7.00  0.00      A    C  
ATOM   2119  N   LEU B 154      18.152  74.231   1.486 12.00  1.00      A    N  
ATOM   2120  CA  LEU B 154      19.411  74.813   1.892 12.00  0.00      A    C  
ATOM   2121  C   LEU B 154      19.243  75.690   3.146 12.00  0.00      A    C  
ATOM   2122  O   LEU B 154      20.082  75.679   4.044 12.00  0.00      A    O  
ATOM   2123  CB  LEU B 154      20.013  75.598   0.709 10.00  1.00      A    C  
ATOM   2124  CG  LEU B 154      21.325  76.319   0.971 10.00  0.00      A    C  
ATOM   2125  CD1 LEU B 154      22.366  75.317   1.473 10.00  0.00      A    C  
ATOM   2126  CD2 LEU B 154      21.791  77.001  -0.353 10.00  1.00      A    C  
ATOM   2127  N   GLY B 155      18.141  76.420   3.253  5.00  0.00      A    N  
ATOM   2128  CA  GLY B 155      17.838  77.186   4.403  5.00  0.00      A    C  
ATOM   2129  C   GLY B 155      17.737  76.345   5.674  5.00  0.00      A    C  
ATOM   2130  O   GLY B 155      18.269  76.704   6.756  5.00  0.00      A    O  
ATOM   2131  N   TYR B 156      17.077  75.195   5.534  3.00  0.00      A    N  
ATOM   2132  CA  TYR B 156      17.023  74.220   6.623  3.00  0.00      A    C  
ATOM   2133  C   TYR B 156      18.406  73.736   7.007  3.00  0.00      A    C  
ATOM   2134  O   TYR B 156      18.785  73.717   8.210  3.00  0.00      A    O  
ATOM   2135  CB  TYR B 156      16.129  73.082   6.198  3.00  0.00      A    C  
ATOM   2136  CG  TYR B 156      16.042  71.885   7.132  3.00  0.00      A    C  
ATOM   2137  CD1 TYR B 156      16.990  70.864   7.103  6.00  0.00      A    C  
ATOM   2138  CD2 TYR B 156      15.038  71.769   8.014  6.00  0.00      A    C  
ATOM   2139  CE1 TYR B 156      16.897  69.799   7.948  6.00  1.00      A    C  
ATOM   2140  CE2 TYR B 156      14.895  70.666   8.848  6.00  0.00      A    C  
ATOM   2141  CZ  TYR B 156      15.821  69.684   8.800  6.00  0.00      A    C  
ATOM   2142  OH  TYR B 156      15.759  68.576   9.609  6.00  1.00      A    O  
ATOM   2143  N   ALA B 157      19.185  73.346   6.033 12.00  0.00      A    N  
ATOM   2144  CA  ALA B 157      20.501  72.810   6.314 12.00  0.00      A    C  
ATOM   2145  C   ALA B 157      21.400  73.764   7.065 12.00  0.00      A    C  
ATOM   2146  O   ALA B 157      22.188  73.326   7.889 12.00  0.00      A    O  
ATOM   2147  CB  ALA B 157      21.191  72.348   5.035 12.00  0.00      A    C  
ATOM   2148  N   ILE B 158      21.352  75.076   6.710 12.00  0.00      A    N  
ATOM   2149  CA  ILE B 158      22.234  76.061   7.361 12.00  0.00      A    C  
ATOM   2150  C   ILE B 158      21.579  76.759   8.566 12.00  0.00      A    C  
ATOM   2151  O   ILE B 158      22.185  77.617   9.204 12.00  0.00      A    O  
ATOM   2152  CB  ILE B 158      22.746  77.119   6.338 10.00  0.00      A    C  
ATOM   2153  CG1 ILE B 158      21.626  78.056   5.911 10.00  0.00      A    C  
ATOM   2154  CG2 ILE B 158      23.422  76.433   5.208 10.00  1.00      A    C  
ATOM   2155  CD1 ILE B 158      22.080  79.066   4.833 10.00  1.00      A    C  
ATOM   2156  N   LEU B 159      20.352  76.378   8.931 12.00  0.00      A    N  
ATOM   2157  CA  LEU B 159      19.674  76.901  10.128 12.00  0.00      A    C  
ATOM   2158  C   LEU B 159      20.554  76.953  11.376 12.00  0.00      A    C  
ATOM   2159  O   LEU B 159      20.550  77.950  12.056 12.00  0.00      A    O  
ATOM   2160  CB  LEU B 159      18.417  76.102  10.409 10.00  0.00      A    C  
ATOM   2161  CG  LEU B 159      17.657  76.399  11.673 10.00  0.00      A    C  
ATOM   2162  CD1 LEU B 159      17.239  77.857  11.669 10.00  0.00      A    C  
ATOM   2163  CD2 LEU B 159      16.505  75.414  11.822 10.00  0.00      A    C  
ATOM   2164  N   PRO B 160      21.318  75.878  11.664  3.00  0.00      A    N  
ATOM   2165  CA  PRO B 160      22.108  75.943  12.888  3.00  0.00      A    C  
ATOM   2166  C   PRO B 160      23.120  77.077  12.853  3.00  0.00      A    C  
ATOM   2167  O   PRO B 160      23.424  77.672  13.902  3.00  0.00      A    O  
ATOM   2168  CB  PRO B 160      22.793  74.588  12.939  3.00  0.00      A    C  
ATOM   2169  CG  PRO B 160      21.995  73.660  12.034  3.00  0.00      A    C  
ATOM   2170  CD  PRO B 160      21.487  74.602  10.949  3.00  0.00      A    C  
ATOM   2171  N   LEU B 161      23.643  77.373  11.655 12.00  0.00      A    N  
ATOM   2172  CA  LEU B 161      24.598  78.476  11.497 12.00  0.00      A    C  
ATOM   2173  C   LEU B 161      23.918  79.804  11.705 12.00  0.00      A    C  
ATOM   2174  O   LEU B 161      24.457  80.751  12.359 12.00  0.00      A    O  
ATOM   2175  CB  LEU B 161      25.334  78.353  10.175 10.00  0.00      A    C  
ATOM   2176  CG  LEU B 161      26.228  77.097   9.998 10.00  0.00      A    C  
ATOM   2177  CD1 LEU B 161      26.561  76.887   8.536 10.00  0.00      A    C  
ATOM   2178  CD2 LEU B 161      27.468  77.150  10.869 10.00  0.00      A    C  
ATOM   2179  N   LEU B 162      22.712  79.907  11.174 12.00  0.00      A    N  
ATOM   2180  CA  LEU B 162      21.921  81.116  11.407 12.00  0.00      A    C  
ATOM   2181  C   LEU B 162      21.648  81.311  12.887 12.00  0.00      A    C  
ATOM   2182  O   LEU B 162      21.846  82.409  13.411 12.00  0.00      A    O  
ATOM   2183  CB  LEU B 162      20.568  81.019  10.669 10.00  0.00      A    C  
ATOM   2184  CG  LEU B 162      19.549  82.165  10.934 10.00  0.00      A    C  
ATOM   2185  CD1 LEU B 162      20.121  83.472  10.388 10.00  0.00      A    C  
ATOM   2186  CD2 LEU B 162      18.226  81.821  10.287 10.00  0.00      A    C  
ATOM   2187  N   ALA B 163      21.162  80.273  13.572 12.00  0.00      A    N  
ATOM   2188  CA  ALA B 163      20.823  80.375  14.937 12.00  0.00      A    C  
ATOM   2189  C   ALA B 163      22.022  80.799  15.817 12.00  0.00      A    C  
ATOM   2190  O   ALA B 163      21.865  81.625  16.683 12.00  0.00      A    O  
ATOM   2191  CB  ALA B 163      20.227  79.098  15.459 12.00  0.00      A    C  
ATOM   2192  N   THR B 164      23.177  80.166  15.606  2.00  0.00      A    N  
ATOM   2193  CA  THR B 164      24.386  80.509  16.314  2.00  0.00      A    C  
ATOM   2194  C   THR B 164      24.729  81.990  16.151  2.00  0.00      A    C  
ATOM   2195  O   THR B 164      25.076  82.689  17.098  2.00  0.00      A    O  
ATOM   2196  CB  THR B 164      25.556  79.622  15.852  2.00  0.00      A    C  
ATOM   2197  CG2 THR B 164      26.812  79.884  16.615  2.00  0.00      A    C  
ATOM   2198  OG1 THR B 164      25.172  78.239  15.979  2.00  0.00      A    O  
ATOM   2199  N   THR B 165      24.594  82.452  14.925  2.00  0.00      A    N  
ATOM   2200  CA  THR B 165      24.927  83.802  14.587  2.00  0.00      A    C  
ATOM   2201  C   THR B 165      23.985  84.767  15.282  2.00  0.00      A    C  
ATOM   2202  O   THR B 165      24.410  85.761  15.841  2.00  0.00      A    O  
ATOM   2203  CB  THR B 165      24.910  83.967  13.065  2.00  0.00      A    C  
ATOM   2204  CG2 THR B 165      25.306  85.397  12.667  2.00  0.00      A    C  
ATOM   2205  OG1 THR B 165      25.851  83.057  12.496  2.00  0.00      A    O  
ATOM   2206  N   VAL B 166      22.673  84.501  15.222 12.00  0.00      A    N  
ATOM   2207  CA  VAL B 166      21.710  85.341  15.911 12.00  0.00      A    C  
ATOM   2208  C   VAL B 166      21.899  85.343  17.434 12.00  0.00      A    C  
ATOM   2209  O   VAL B 166      21.753  86.364  18.115 12.00  0.00      A    O  
ATOM   2210  CB  VAL B 166      20.279  85.031  15.453 10.00  0.00      A    C  
ATOM   2211  CG1 VAL B 166      19.243  85.785  16.246 10.00  0.00      A    C  
ATOM   2212  CG2 VAL B 166      20.148  85.331  13.984 10.00  0.00      A    C  
ATOM   2213  N   SER B 167      22.223  84.188  17.978  2.00  0.00      A    N  
ATOM   2214  CA  SER B 167      22.590  84.107  19.367  2.00  0.00      A    C  
ATOM   2215  C   SER B 167      23.782  85.015  19.729  2.00  0.00      A    C  
ATOM   2216  O   SER B 167      23.727  85.719  20.739  2.00  0.00      A    O  
ATOM   2217  CB  SER B 167      22.823  82.676  19.776  2.00  0.00      A    C  
ATOM   2218  OG  SER B 167      21.584  81.999  19.900  2.00  0.00      A    O  
ATOM   2219  N   LEU B 168      24.802  85.013  18.890 12.00  0.00      A    N  
ATOM   2220  CA  LEU B 168      25.925  85.961  19.068 12.00  0.00      A    C  
ATOM   2221  C   LEU B 168      25.494  87.395  18.997 12.00  0.00      A    C  
ATOM   2222  O   LEU B 168      25.839  88.220  19.882 12.00  0.00      A    O  
ATOM   2223  CB  LEU B 168      26.947  85.682  18.015 10.00  0.00      A    C  
ATOM   2224  CG  LEU B 168      28.225  86.584  18.098 10.00  0.00      A    C  
ATOM   2225  CD1 LEU B 168      29.149  86.114  19.221 10.00  0.00      A    C  
ATOM   2226  CD2 LEU B 168      28.997  86.566  16.790 10.00  0.00      A    C  
ATOM   2227  N   GLN B 169      24.714  87.739  17.962  2.00  0.00      A    N  
ATOM   2228  CA  GLN B 169      24.275  89.121  17.792  3.00  0.00      A    C  
ATOM   2229  C   GLN B 169      23.433  89.567  18.945  3.00  0.00      A    C  
ATOM   2230  O   GLN B 169      23.619  90.686  19.468  3.00  0.00      A    O  
ATOM   2231  CB  GLN B 169      23.450  89.261  16.490  3.00  0.00      A    C  
ATOM   2232  CG  GLN B 169      24.126  88.996  15.197  2.00  0.00      A    C  
ATOM   2233  CD  GLN B 169      23.080  88.856  14.085  2.00  0.00      A    C  
ATOM   2234  NE2 GLN B 169      22.831  89.957  13.341  2.00  1.00      A    N  
ATOM   2235  OE1 GLN B 169      22.465  87.811  13.934  2.00  0.00      A    O  
ATOM   2236  N   ILE B 170      22.404  88.774  19.313 12.00  0.00      A    N  
ATOM   2237  CA  ILE B 170      21.474  89.211  20.336 12.00  0.00      A    C  
ATOM   2238  C   ILE B 170      22.156  89.290  21.662 12.00  0.00      A    C  
ATOM   2239  O   ILE B 170      21.925  90.254  22.398 12.00  0.00      A    O  
ATOM   2240  CB  ILE B 170      20.172  88.337  20.396 10.00  0.00      A    C  
ATOM   2241  CG1 ILE B 170      19.367  88.665  19.132 10.00  0.00      A    C  
ATOM   2242  CG2 ILE B 170      19.403  88.531  21.714 10.00  0.00      A    C  
ATOM   2243  CD1 ILE B 170      18.057  87.977  18.989 10.00  0.00      A    C  
ATOM   2244  N   THR B 171      23.016  88.331  21.996  2.00  0.00      A    N  
ATOM   2245  CA  THR B 171      23.610  88.412  23.339  2.00  0.00      A    C  
ATOM   2246  C   THR B 171      24.597  89.645  23.468  2.00  0.00      A    C  
ATOM   2247  O   THR B 171      24.607  90.296  24.498  2.00  0.00      A    O  
ATOM   2248  CB  THR B 171      24.266  87.137  23.802  2.00  0.00      A    C  
ATOM   2249  CG2 THR B 171      23.222  86.066  24.043  2.00  0.00      A    C  
ATOM   2250  OG1 THR B 171      25.210  86.687  22.844  2.00  0.00      A    O  
ATOM   2251  N   TYR B 172      25.388  89.878  22.444  3.00  0.00      A    N  
ATOM   2252  CA  TYR B 172      26.370  90.983  22.429  3.00  0.00      A    C  
ATOM   2253  C   TYR B 172      25.666  92.315  22.405  3.00  0.00      A    C  
ATOM   2254  O   TYR B 172      26.073  93.233  23.139  3.00  0.00      A    O  
ATOM   2255  CB  TYR B 172      27.487  90.826  21.391  3.00  0.00      A    C  
ATOM   2256  CG  TYR B 172      28.615  90.004  21.939  3.00  0.00      A    C  
ATOM   2257  CD1 TYR B 172      29.620  90.586  22.708  6.00  0.00      A    C  
ATOM   2258  CD2 TYR B 172      28.672  88.651  21.732  6.00  0.00      A    C  
ATOM   2259  CE1 TYR B 172      30.624  89.814  23.288  6.00  0.00      A    C  
ATOM   2260  CE2 TYR B 172      29.643  87.876  22.297  6.00  0.00      A    C  
ATOM   2261  CZ  TYR B 172      30.635  88.458  23.054  6.00  0.00      A    C  
ATOM   2262  OH  TYR B 172      31.600  87.660  23.608  6.00  0.00      A    O  
ATOM   2263  N   MET B 173      24.611  92.446  21.612  3.00  0.00      A    N  
ATOM   2264  CA  MET B 173      23.757  93.636  21.712  3.00  0.00      A    C  
ATOM   2265  C   MET B 173      23.165  93.836  23.089  3.00  0.00      A    C  
ATOM   2266  O   MET B 173      23.182  94.988  23.638 12.00  0.00      A    O  
ATOM   2267  CB  MET B 173      22.686  93.681  20.627  7.00  0.00      A    C  
ATOM   2268  CG  MET B 173      23.322  93.848  19.288  7.00  0.00      A    C  
ATOM   2269  SD  MET B 173      22.169  94.262  17.990  7.00  0.00      A    S  
ATOM   2270  CE  MET B 173      21.294  92.907  18.008  7.00  1.00      A    C  
ATOM   2271  N   ALA B 174      22.663  92.788  23.700 12.00  0.00      A    N  
ATOM   2272  CA  ALA B 174      22.037  92.907  25.001 12.00  0.00      A    C  
ATOM   2273  C   ALA B 174      23.049  93.296  26.093 12.00  0.00      A    C  
ATOM   2274  O   ALA B 174      22.682  93.912  27.087 12.00  0.00      A    O  
ATOM   2275  CB  ALA B 174      21.266  91.639  25.375 12.00  0.00      A    C  
ATOM   2276  N   CYS B 175      24.281  92.858  25.917  5.00  0.00      A    N  
ATOM   2277  CA  CYS B 175      25.377  93.207  26.894  5.00  0.00      A    C  
ATOM   2278  C   CYS B 175      25.482  94.699  27.046  5.00  0.00      A    C  
ATOM   2279  O   CYS B 175      25.825  95.168  28.115  5.00  0.00      A    O  
ATOM   2280  CB  CYS B 175      26.727  92.674  26.459  5.00  0.00      A    C  
ATOM   2281  SG  CYS B 175      26.986  90.926  26.773  5.00  0.00      A    S  
ATOM   2282  N   GLY B 176      25.243  95.421  25.983  5.00  0.00      A    N  
ATOM   2283  CA  GLY B 176      25.320  96.887  26.009  5.00  0.00      A    C  
ATOM   2284  C   GLY B 176      24.235  97.464  26.903  5.00  0.00      A    C  
ATOM   2285  O   GLY B 176      24.388  98.520  27.531  5.00  0.00      A    O  
ATOM   2286  N   LEU B 177      23.119  96.751  27.028 12.00  0.00      A    N  
ATOM   2287  CA  LEU B 177      22.085  97.128  27.976 12.00  0.00      A    C  
ATOM   2288  C   LEU B 177      22.446  96.851  29.431 12.00  1.00      A    C  
ATOM   2289  O   LEU B 177      22.331  97.739  30.269 12.00  1.00      A    O  
ATOM   2290  CB  LEU B 177      20.741  96.456  27.604 10.00  1.00      A    C  
ATOM   2291  CG  LEU B 177      20.258  96.702  26.188 10.00  0.00      A    C  
ATOM   2292  CD1 LEU B 177      19.067  95.798  25.887 10.00  0.00      A    C  
ATOM   2293  CD2 LEU B 177      19.951  98.187  25.979 10.00  1.00      A    C  
ATOM   2294  N   ASP B 178      22.920  95.640  29.754  8.00  0.00      A    N  
ATOM   2295  CA  ASP B 178      23.311  95.338  31.111  9.00  1.00      A    C  
ATOM   2296  C   ASP B 178      24.408  96.284  31.621  8.00  0.00      A    C  
ATOM   2297  O   ASP B 178      24.332  96.734  32.757  8.00  1.00      A    O  
ATOM   2298  CB  ASP B 178      23.810  93.913  31.288  9.00  1.00      A    C  
ATOM   2299  CG  ASP B 178      22.777  92.906  30.938  9.00  0.00      A    C  
ATOM   2300  OD1 ASP B 178      22.459  92.930  29.748  9.00  0.00      A    O  
ATOM   2301  OD2 ASP B 178      22.292  92.113  31.785  9.00  1.00      A    O1-
ATOM   2302  N   TYR B 179      25.315  96.618  30.725  3.00  0.00      A    N  
ATOM   2303  CA  TYR B 179      26.476  97.446  31.070  3.00  0.00      A    C  
ATOM   2304  C   TYR B 179      26.300  98.890  30.630  3.00  0.00      A    C  
ATOM   2305  O   TYR B 179      27.265  99.649  30.442  3.00  0.00      A    O  
ATOM   2306  CB  TYR B 179      27.691  96.832  30.437  3.00  0.00      A    C  
ATOM   2307  CG  TYR B 179      28.137  95.544  31.086  3.00  0.00      A    C  
ATOM   2308  CD1 TYR B 179      28.297  95.434  32.446  6.00  1.00      A    C  
ATOM   2309  CD2 TYR B 179      28.412  94.418  30.320  6.00  0.00      A    C  
ATOM   2310  CE1 TYR B 179      28.719  94.236  33.041  6.00  1.00      A    C  
ATOM   2311  CE2 TYR B 179      28.837  93.251  30.892  6.00  0.00      A    C  
ATOM   2312  CZ  TYR B 179      28.977  93.130  32.253  6.00  0.00      A    C  
ATOM   2313  OH  TYR B 179      29.424  91.953  32.795  6.00  1.00      A    O  
ATOM   2314  N   LYS B 180      25.057  99.316  30.451  4.00  0.00      A    N  
ATOM   2315  CA  LYS B 180      24.842 100.635  29.896  4.00  0.00      A    C  
ATOM   2316  C   LYS B 180      25.503 101.758  30.713  4.00  0.00      A    C  
ATOM   2317  O   LYS B 180      25.973 102.770  30.157  2.00  0.00      A    O  
ATOM   2318  CB  LYS B 180      23.340 100.900  29.712  4.00  0.00      A    C  
ATOM   2319  CG  LYS B 180      22.548 101.018  30.965  1.00  1.00      A    C  
ATOM   2320  CD  LYS B 180      21.401 102.037  30.773 11.00  1.00      A    C  
ATOM   2321  CE  LYS B 180      21.968 103.365  30.253 11.00  0.00      A    C  
ATOM   2322  NZ  LYS B 180      21.092 104.571  30.395 11.00  1.00      A    N1+
ATOM   2323  N   ASP B 181      25.505 101.620  32.010  8.00  0.00      A    N  
ATOM   2324  CA  ASP B 181      26.080 102.671  32.882  9.00  1.00      A    C  
ATOM   2325  C   ASP B 181      27.592 102.610  32.865  8.00  1.00      A    C  
ATOM   2326  O   ASP B 181      28.253 103.680  32.982  8.00  1.00      A    O  
ATOM   2327  CB  ASP B 181      25.603 102.541  34.306  9.00  1.00      A    C  
ATOM   2328  CG  ASP B 181      24.138 102.989  34.465  9.00  1.00      A    C  
ATOM   2329  OD1 ASP B 181      23.552 103.674  33.586  9.00  1.00      A    O  
ATOM   2330  OD2 ASP B 181      23.615 102.643  35.512  9.00  1.00      A    O1-
ATOM   2331  N   GLU B 182      28.152 101.400  32.735  8.00  0.00      A    N  
ATOM   2332  CA  GLU B 182      29.580 101.221  32.685  8.00  1.00      A    C  
ATOM   2333  C   GLU B 182      30.147 101.770  31.374  8.00  0.00      A    C  
ATOM   2334  O   GLU B 182      31.131 102.552  31.367  8.00  1.00      A    O  
ATOM   2335  CB  GLU B 182      29.983  99.764  32.899  8.00  1.00      A    C  
ATOM   2336  CG  GLU B 182      29.758  99.274  34.332  8.00  1.00      A    C  
ATOM   2337  CD  GLU B 182      28.320  98.897  34.647  9.00  1.00      A    C  
ATOM   2338  OE1 GLU B 182      27.429  98.963  33.786  9.00  1.00      A    O  
ATOM   2339  OE2 GLU B 182      28.081  98.548  35.809  9.00  1.00      A    O1-
ATOM   2340  N   PHE B 183      29.533 101.422  30.245  3.00  0.00      A    N  
ATOM   2341  CA  PHE B 183      29.919 101.940  28.981  3.00  0.00      A    C  
ATOM   2342  C   PHE B 183      29.692 103.465  28.864  3.00  0.00      A    C  
ATOM   2343  O   PHE B 183      30.379 104.115  28.119  3.00  1.00      A    O  
ATOM   2344  CB  PHE B 183      29.098 101.274  27.862  7.00  0.00      A    C  
ATOM   2345  CG  PHE B 183      29.613  99.919  27.428  7.00  0.00      A    C  
ATOM   2346  CD1 PHE B 183      30.911  99.766  26.954  7.00  0.00      A    C  
ATOM   2347  CD2 PHE B 183      28.781  98.793  27.463  7.00  0.00      A    C  
ATOM   2348  CE1 PHE B 183      31.383  98.528  26.510  7.00  0.00      A    C  
ATOM   2349  CE2 PHE B 183      29.262  97.567  27.056  7.00  0.00      A    C  
ATOM   2350  CZ  PHE B 183      30.550  97.406  26.575  7.00  0.00      A    C  
ATOM   2351  N   GLY B 184      28.662 103.969  29.511  5.00  0.00      A    N  
ATOM   2352  CA  GLY B 184      28.269 105.370  29.435  5.00  1.00      A    C  
ATOM   2353  C   GLY B 184      27.333 105.670  28.308  5.00  1.00      A    C  
ATOM   2354  O   GLY B 184      27.392 106.731  27.726  5.00  1.00      A    O  
ATOM   2355  N   PHE B 185      26.428 104.739  27.986  3.00  0.00      A    N  
ATOM   2356  CA  PHE B 185      25.398 105.003  27.006  3.00  0.00      A    C  
ATOM   2357  C   PHE B 185      24.269 105.940  27.502  3.00  1.00      A    C  
ATOM   2358  O   PHE B 185      23.812 105.889  28.656  3.00  1.00      A    O  
ATOM   2359  CB  PHE B 185      24.729 103.675  26.569  7.00  0.00      A    C  
ATOM   2360  CG  PHE B 185      25.633 102.731  25.873  7.00  0.00      A    C  
ATOM   2361  CD1 PHE B 185      26.390 103.146  24.805  7.00  0.00      A    C  
ATOM   2362  CD2 PHE B 185      25.653 101.388  26.211  7.00  0.00      A    C  
ATOM   2363  CE1 PHE B 185      27.210 102.296  24.128  7.00  1.00      A    C  
ATOM   2364  CE2 PHE B 185      26.492 100.536  25.531  7.00  0.00      A    C  
ATOM   2365  CZ  PHE B 185      27.281 100.982  24.522  7.00  0.00      A    C  
ATOM   2366  N   THR B 186      23.782 106.730  26.582  2.00  0.00      A    N  
ATOM   2367  CA  THR B 186      22.568 107.532  26.797  2.00  1.00      A    C  
ATOM   2368  C   THR B 186      21.331 106.741  26.489  2.00  0.00      A    C  
ATOM   2369  O   THR B 186      21.403 105.652  25.870  2.00  0.00      A    O  
ATOM   2370  CB  THR B 186      22.558 108.688  25.850  2.00  1.00      A    C  
ATOM   2371  CG2 THR B 186      23.811 109.547  26.087  2.00  1.00      A    C  
ATOM   2372  OG1 THR B 186      22.556 108.211  24.502  2.00  1.00      A    O  
ATOM   2373  N   ASP B 187      20.194 107.305  26.897  8.00  1.00      A    N  
ATOM   2374  CA  ASP B 187      18.909 106.678  26.678  9.00  0.00      A    C  
ATOM   2375  C   ASP B 187      18.727 106.428  25.190  8.00  0.00      A    C  
ATOM   2376  O   ASP B 187      18.205 105.384  24.805  8.00  0.00      A    O  
ATOM   2377  CB  ASP B 187      17.752 107.502  27.297  9.00  1.00      A    C  
ATOM   2378  CG  ASP B 187      17.562 107.220  28.800  9.00  1.00      A    C  
ATOM   2379  OD1 ASP B 187      18.516 106.774  29.472  9.00  1.00      A    O  
ATOM   2380  OD2 ASP B 187      16.454 107.452  29.325  9.00  1.00      A    O1-
ATOM   2381  N   SER B 188      19.219 107.325  24.356  2.00  1.00      A    N  
ATOM   2382  CA  SER B 188      19.114 107.135  22.917  2.00  1.00      A    C  
ATOM   2383  C   SER B 188      19.904 105.919  22.456  2.00  0.00      A    C  
ATOM   2384  O   SER B 188      19.431 105.131  21.598  2.00  0.00      A    O  
ATOM   2385  CB  SER B 188      19.602 108.379  22.177  2.00  1.00      A    C  
ATOM   2386  OG  SER B 188      19.897 108.132  20.811  2.00  1.00      A    O  
ATOM   2387  N   ASP B 189      21.109 105.755  23.008  8.00  0.00      A    N  
ATOM   2388  CA  ASP B 189      21.978 104.627  22.628  9.00  1.00      A    C  
ATOM   2389  C   ASP B 189      21.220 103.358  22.995  8.00  0.00      A    C  
ATOM   2390  O   ASP B 189      21.180 102.439  22.193  8.00  1.00      A    O  
ATOM   2391  CB  ASP B 189      23.320 104.630  23.386  9.00  1.00      A    C  
ATOM   2392  CG  ASP B 189      24.263 105.747  22.960  9.00  1.00      A    C  
ATOM   2393  OD1 ASP B 189      24.435 105.946  21.726  9.00  1.00      A    O  
ATOM   2394  OD2 ASP B 189      24.885 106.358  23.886  9.00  1.00      A    O1-
ATOM   2395  N   VAL B 190      20.671 103.333  24.214 12.00  0.00      A    N  
ATOM   2396  CA  VAL B 190      19.930 102.222  24.766 12.00  0.00      A    C  
ATOM   2397  C   VAL B 190      18.753 101.840  23.863 12.00  0.00      A    C  
ATOM   2398  O   VAL B 190      18.505 100.646  23.612 12.00  0.00      A    O  
ATOM   2399  CB  VAL B 190      19.445 102.499  26.201 10.00  0.00      A    C  
ATOM   2400  CG1 VAL B 190      18.378 101.522  26.669 10.00  1.00      A    C  
ATOM   2401  CG2 VAL B 190      20.634 102.374  27.144 10.00  0.00      A    C  
ATOM   2402  N   HIS B 191      18.041 102.840  23.370  4.00  0.00      A    N  
ATOM   2403  CA  HIS B 191      16.850 102.595  22.618  3.00  0.00      A    C  
ATOM   2404  C   HIS B 191      17.228 102.030  21.257  3.00  0.00      A    C  
ATOM   2405  O   HIS B 191      16.500 101.188  20.714  3.00  1.00      A    O  
ATOM   2406  CB  HIS B 191      16.026 103.877  22.502  3.00  1.00      A    C  
ATOM   2407  CG  HIS B 191      15.345 104.275  23.779  4.00  1.00      A    C  
ATOM   2408  CD2 HIS B 191      14.476 105.282  24.047  4.00  1.00      A    C  
ATOM   2409  ND1 HIS B 191      15.547 103.620  24.983  4.00  1.00      A    N  
ATOM   2410  CE1 HIS B 191      14.833 104.202  25.932  4.00  1.00      A    C  
ATOM   2411  NE2 HIS B 191      14.165 105.204  25.387  4.00  1.00      A    N  
ATOM   2412  N   LYS B 192      18.378 102.429  20.726  4.00  0.00      A    N  
ATOM   2413  CA  LYS B 192      18.845 101.884  19.466  4.00  0.00      A    C  
ATOM   2414  C   LYS B 192      19.234 100.416  19.609  4.00  0.00      A    C  
ATOM   2415  O   LYS B 192      19.004  99.641  18.682  2.00  0.00      A    O  
ATOM   2416  CB  LYS B 192      20.061 102.609  18.902  4.00  1.00      A    C  
ATOM   2417  CG  LYS B 192      19.670 103.954  18.283  1.00  0.00      A    C  
ATOM   2418  CD  LYS B 192      20.836 104.667  17.626 11.00  1.00      A    C  
ATOM   2419  CE  LYS B 192      20.668 106.202  17.754 11.00  1.00      A    C  
ATOM   2420  NZ  LYS B 192      21.992 106.894  17.816 11.00  1.00      A    N1+
ATOM   2421  N   LEU B 193      19.893 100.064  20.693 12.00  0.00      A    N  
ATOM   2422  CA  LEU B 193      20.240  98.653  20.898 12.00  0.00      A    C  
ATOM   2423  C   LEU B 193      18.943  97.843  21.061 12.00  0.00      A    C  
ATOM   2424  O   LEU B 193      18.832  96.763  20.499 12.00  0.00      A    O  
ATOM   2425  CB  LEU B 193      21.128  98.407  22.118 10.00  0.00      A    C  
ATOM   2426  CG  LEU B 193      22.562  98.841  21.974 10.00  1.00      A    C  
ATOM   2427  CD1 LEU B 193      23.174  98.877  23.382 10.00  0.00      A    C  
ATOM   2428  CD2 LEU B 193      23.344  97.887  21.096 10.00  1.00      A    C  
ATOM   2429  N   THR B 194      18.031  98.315  21.891  2.00  0.00      A    N  
ATOM   2430  CA  THR B 194      16.772  97.631  22.113  2.00  0.00      A    C  
ATOM   2431  C   THR B 194      16.000  97.420  20.812  2.00  0.00      A    C  
ATOM   2432  O   THR B 194      15.476  96.355  20.570  2.00  0.00      A    O  
ATOM   2433  CB  THR B 194      15.935  98.437  23.115  2.00  1.00      A    C  
ATOM   2434  CG2 THR B 194      14.744  97.704  23.476  2.00  1.00      A    C  
ATOM   2435  OG1 THR B 194      16.748  98.574  24.299  2.00  1.00      A    O  
ATOM   2436  N   ARG B 195      15.951  98.428  19.967  4.00  0.00      A    N  
ATOM   2437  CA  ARG B 195      15.297  98.312  18.675  4.00  1.00      A    C  
ATOM   2438  C   ARG B 195      15.970  97.285  17.745  4.00  0.00      A    C  
ATOM   2439  O   ARG B 195      15.283  96.566  17.007  3.00  0.00      A    O  
ATOM   2440  CB  ARG B 195      15.217  99.684  17.981  4.00  1.00      A    C  
ATOM   2441  CG  ARG B 195      14.980  99.642  16.473  4.00  1.00      A    C  
ATOM   2442  CD  ARG B 195      14.381 100.950  15.893  4.00  1.00      A    C  
ATOM   2443  NE  ARG B 195      14.610 102.140  16.749  1.00  1.00      A    N  
ATOM   2444  CZ  ARG B 195      15.757 102.840  16.837  1.00  1.00      A    C  
ATOM   2445  NH1 ARG B 195      16.830 102.505  16.108  1.00  1.00      A    N1+
ATOM   2446  NH2 ARG B 195      15.828 103.896  17.667  1.00  1.00      A    N  
ATOM   2447  N   ASN B 196      17.289  97.271  17.727  2.00  0.00      A    N  
ATOM   2448  CA  ASN B 196      18.027  96.255  17.013  2.00  0.00      A    C  
ATOM   2449  C   ASN B 196      17.761  94.860  17.491  2.00  0.00      A    C  
ATOM   2450  O   ASN B 196      17.549  94.007  16.642  2.00  1.00      A    O  
ATOM   2451  CB  ASN B 196      19.491  96.557  16.996  2.00  0.00      A    C  
ATOM   2452  CG  ASN B 196      19.815  97.499  15.855  2.00  1.00      A    C  
ATOM   2453  ND2 ASN B 196      20.207  98.668  16.180  2.00  1.00      A    N  
ATOM   2454  OD1 ASN B 196      19.640  97.139  14.656  2.00  1.00      A    O  
ATOM   2455  N   ILE B 197      17.617  94.662  18.796 12.00  0.00      A    N  
ATOM   2456  CA  ILE B 197      17.265  93.310  19.311 12.00  0.00      A    C  
ATOM   2457  C   ILE B 197      15.857  92.939  18.900 12.00  0.00      A    C  
ATOM   2458  O   ILE B 197      15.613  91.829  18.399 12.00  0.00      A    O  
ATOM   2459  CB  ILE B 197      17.423  93.248  20.820 10.00  0.00      A    C  
ATOM   2460  CG1 ILE B 197      18.914  93.399  21.136 10.00  0.00      A    C  
ATOM   2461  CG2 ILE B 197      16.738  92.027  21.423 10.00  1.00      A    C  
ATOM   2462  CD1 ILE B 197      19.183  93.774  22.550 10.00  0.00      A    C  
ATOM   2463  N   ASP B 198      14.946  93.888  19.087  8.00  0.00      A    N  
ATOM   2464  CA  ASP B 198      13.548  93.654  18.758  9.00  0.00      A    C  
ATOM   2465  C   ASP B 198      13.420  93.248  17.299  8.00  0.00      A    C  
ATOM   2466  O   ASP B 198      12.711  92.286  16.951  8.00  0.00      A    O  
ATOM   2467  CB  ASP B 198      12.682  94.861  19.020  9.00  1.00      A    C  
ATOM   2468  CG  ASP B 198      12.485  95.153  20.469  9.00  1.00      A    C  
ATOM   2469  OD1 ASP B 198      12.791  94.341  21.396  9.00  1.00      A    O  
ATOM   2470  OD2 ASP B 198      11.990  96.282  20.707  9.00  1.00      A    O1-
ATOM   2471  N   LYS B 199      14.025  94.031  16.428  4.00  0.00      A    N  
ATOM   2472  CA  LYS B 199      13.857  93.837  15.029  4.00  1.00      A    C  
ATOM   2473  C   LYS B 199      14.443  92.481  14.601  4.00  0.00      A    C  
ATOM   2474  O   LYS B 199      13.879  91.754  13.804  2.00  0.00      A    O  
ATOM   2475  CB  LYS B 199      14.567  94.975  14.269  4.00  1.00      A    C  
ATOM   2476  CG  LYS B 199      14.695  94.717  12.770  1.00  1.00      A    C  
ATOM   2477  CD  LYS B 199      15.292  95.908  12.011 11.00  1.00      A    C  
ATOM   2478  CE  LYS B 199      15.393  95.672  10.494 11.00  1.00      A    C  
ATOM   2479  NZ  LYS B 199      14.233  94.923   9.925 11.00  1.00      A    N1+
ATOM   2480  N   LEU B 200      15.625  92.182  15.111 12.00  0.00      A    N  
ATOM   2481  CA  LEU B 200      16.272  90.920  14.746 12.00  1.00      A    C  
ATOM   2482  C   LEU B 200      15.442  89.762  15.244 12.00  0.00      A    C  
ATOM   2483  O   LEU B 200      15.291  88.753  14.489 12.00  0.00      A    O  
ATOM   2484  CB  LEU B 200      17.674  90.841  15.338 10.00  1.00      A    C  
ATOM   2485  CG  LEU B 200      18.587  89.674  15.027 10.00  0.00      A    C  
ATOM   2486  CD1 LEU B 200      18.858  89.531  13.558 10.00  1.00      A    C  
ATOM   2487  CD2 LEU B 200      19.938  89.842  15.738 10.00  1.00      A    C  
ATOM   2488  N   TYR B 201      15.018  89.789  16.497  3.00  0.00      A    N  
ATOM   2489  CA  TYR B 201      14.180  88.759  17.071  3.00  0.00      A    C  
ATOM   2490  C   TYR B 201      12.933  88.552  16.211  3.00  0.00      A    C  
ATOM   2491  O   TYR B 201      12.579  87.438  15.834  3.00  0.00      A    O  
ATOM   2492  CB  TYR B 201      13.760  89.018  18.508  3.00  0.00      A    C  
ATOM   2493  CG  TYR B 201      12.884  87.882  18.973  3.00  0.00      A    C  
ATOM   2494  CD1 TYR B 201      13.428  86.709  19.348  6.00  0.00      A    C  
ATOM   2495  CD2 TYR B 201      11.478  87.943  18.883  6.00  0.00      A    C  
ATOM   2496  CE1 TYR B 201      12.658  85.616  19.679  6.00  0.00      A    C  
ATOM   2497  CE2 TYR B 201      10.690  86.850  19.229  6.00  1.00      A    C  
ATOM   2498  CZ  TYR B 201      11.279  85.691  19.595  6.00  0.00      A    C  
ATOM   2499  OH  TYR B 201      10.507  84.582  19.856  6.00  1.00      A    O  
ATOM   2500  N   ASP B 202      12.244  89.636  15.911  8.00  0.00      A    N  
ATOM   2501  CA  ASP B 202      10.955  89.514  15.209  9.00  1.00      A    C  
ATOM   2502  C   ASP B 202      11.157  88.928  13.842  8.00  1.00      A    C  
ATOM   2503  O   ASP B 202      10.367  88.105  13.401  8.00  1.00      A    O  
ATOM   2504  CB  ASP B 202      10.286  90.920  15.180  9.00  1.00      A    C  
ATOM   2505  CG  ASP B 202       9.800  91.326  16.507  9.00  1.00      A    C  
ATOM   2506  OD1 ASP B 202       9.767  90.503  17.457  9.00  1.00      A    O  
ATOM   2507  OD2 ASP B 202       9.321  92.489  16.685  9.00  1.00      A    O1-
ATOM   2508  N   ASP B 203      12.212  89.342  13.153  8.00  0.00      A    N  
ATOM   2509  CA  ASP B 203      12.451  88.876  11.825  9.00  1.00      A    C  
ATOM   2510  C   ASP B 203      12.825  87.391  11.821  8.00  0.00      A    C  
ATOM   2511  O   ASP B 203      12.284  86.588  11.049  8.00  1.00      A    O  
ATOM   2512  CB  ASP B 203      13.522  89.697  11.174  9.00  1.00      A    C  
ATOM   2513  CG  ASP B 203      13.014  91.070  10.697  9.00  1.00      A    C  
ATOM   2514  OD1 ASP B 203      11.777  91.403  10.843  9.00  1.00      A    O  
ATOM   2515  OD2 ASP B 203      13.878  91.828  10.192  9.00  1.00      A    O1-
ATOM   2516  N   VAL B 204      13.788  87.045  12.681 12.00  0.00      A    N  
ATOM   2517  CA  VAL B 204      14.297  85.676  12.657 12.00  0.00      A    C  
ATOM   2518  C   VAL B 204      13.328  84.671  13.236 12.00  0.00      A    C  
ATOM   2519  O   VAL B 204      13.225  83.549  12.722 12.00  0.00      A    O  
ATOM   2520  CB  VAL B 204      15.708  85.567  13.281 10.00  0.00      A    C  
ATOM   2521  CG1 VAL B 204      16.263  84.160  13.192 10.00  0.00      A    C  
ATOM   2522  CG2 VAL B 204      16.667  86.528  12.629 10.00  0.00      A    C  
ATOM   2523  N   SER B 205      12.587  85.042  14.263  2.00  0.00      A    N  
ATOM   2524  CA  SER B 205      11.579  84.100  14.833  2.00  0.00      A    C  
ATOM   2525  C   SER B 205      10.542  83.747  13.775  2.00  1.00      A    C  
ATOM   2526  O   SER B 205      10.192  82.587  13.627  2.00  0.00      A    O  
ATOM   2527  CB  SER B 205      10.958  84.667  16.114  2.00  1.00      A    C  
ATOM   2528  OG  SER B 205      10.270  85.842  15.856  2.00  1.00      A    O  
ATOM   2529  N   SER B 206      10.046  84.745  13.028  2.00  0.00      A    N  
ATOM   2530  CA  SER B 206       9.110  84.499  11.901  2.00  1.00      A    C  
ATOM   2531  C   SER B 206       9.709  83.583  10.852  2.00  1.00      A    C  
ATOM   2532  O   SER B 206       9.056  82.639  10.418  2.00  1.00      A    O  
ATOM   2533  CB  SER B 206       8.696  85.843  11.223  2.00  1.00      A    C  
ATOM   2534  OG  SER B 206       7.614  86.329  11.998  2.00  1.00      A    O  
ATOM   2535  N   TYR B 207      10.933  83.882  10.437  3.00  0.00      A    N  
ATOM   2536  CA  TYR B 207      11.669  83.109   9.478  3.00  1.00      A    C  
ATOM   2537  C   TYR B 207      11.788  81.621   9.904  3.00  0.00      A    C  
ATOM   2538  O   TYR B 207      11.492  80.692   9.102  3.00  0.00      A    O  
ATOM   2539  CB  TYR B 207      13.035  83.678   9.275  3.00  1.00      A    C  
ATOM   2540  CG  TYR B 207      13.946  82.894   8.380  3.00  0.00      A    C  
ATOM   2541  CD1 TYR B 207      13.991  83.125   6.999  6.00  1.00      A    C  
ATOM   2542  CD2 TYR B 207      14.811  81.914   8.903  6.00  0.00      A    C  
ATOM   2543  CE1 TYR B 207      14.901  82.455   6.185  6.00  0.00      A    C  
ATOM   2544  CE2 TYR B 207      15.703  81.242   8.070  6.00  0.00      A    C  
ATOM   2545  CZ  TYR B 207      15.706  81.479   6.711  6.00  0.00      A    C  
ATOM   2546  OH  TYR B 207      16.592  80.821   5.912  6.00  0.00      A    O  
ATOM   2547  N   ILE B 208      12.264  81.386  11.121 12.00  0.00      A    N  
ATOM   2548  CA  ILE B 208      12.453  80.036  11.583 12.00  0.00      A    C  
ATOM   2549  C   ILE B 208      11.126  79.297  11.719 12.00  0.00      A    C  
ATOM   2550  O   ILE B 208      10.993  78.122  11.316 12.00  0.00      A    O  
ATOM   2551  CB  ILE B 208      13.202  79.999  12.899 10.00  0.00      A    C  
ATOM   2552  CG1 ILE B 208      14.582  80.583  12.679 10.00  0.00      A    C  
ATOM   2553  CG2 ILE B 208      13.316  78.610  13.513 10.00  0.00      A    C  
ATOM   2554  CD1 ILE B 208      15.436  80.600  13.947 10.00  0.00      A    C  
ATOM   2555  N   THR B 209      10.102  80.011  12.153  2.00  0.00      A    N  
ATOM   2556  CA  THR B 209       8.795  79.382  12.285  2.00  0.00      A    C  
ATOM   2557  C   THR B 209       8.261  78.906  10.965  2.00  0.00      A    C  
ATOM   2558  O   THR B 209       7.716  77.797  10.875  2.00  1.00      A    O  
ATOM   2559  CB  THR B 209       7.822  80.365  13.020  2.00  1.00      A    C  
ATOM   2560  CG2 THR B 209       6.468  79.728  13.183  2.00  1.00      A    C  
ATOM   2561  OG1 THR B 209       8.295  80.597  14.363  2.00  1.00      A    O  
ATOM   2562  N   GLU B 210       8.390  79.725   9.953  8.00  0.00      A    N  
ATOM   2563  CA  GLU B 210       7.954  79.370   8.609  8.00  1.00      A    C  
ATOM   2564  C   GLU B 210       8.783  78.235   8.042  8.00  0.00      A    C  
ATOM   2565  O   GLU B 210       8.226  77.293   7.488  8.00  0.00      A    O  
ATOM   2566  CB  GLU B 210       8.061  80.558   7.670  8.00  1.00      A    C  
ATOM   2567  CG  GLU B 210       7.306  80.329   6.390  8.00  1.00      A    C  
ATOM   2568  CD  GLU B 210       7.260  81.559   5.502  9.00  1.00      A    C  
ATOM   2569  OE1 GLU B 210       7.004  82.711   6.016  9.00  1.00      A    O  
ATOM   2570  OE2 GLU B 210       7.465  81.329   4.270  9.00  1.00      A    O1-
ATOM   2571  N   LEU B 211      10.114  78.318   8.165 12.00  0.00      A    N  
ATOM   2572  CA  LEU B 211      11.018  77.255   7.743 12.00  0.00      A    C  
ATOM   2573  C   LEU B 211      10.666  75.910   8.324 12.00  0.00      A    C  
ATOM   2574  O   LEU B 211      10.676  74.875   7.602 12.00  0.00      A    O  
ATOM   2575  CB  LEU B 211      12.458  77.672   8.071 10.00  0.00      A    C  
ATOM   2576  CG  LEU B 211      13.520  76.723   7.563 10.00  0.00      A    C  
ATOM   2577  CD1 LEU B 211      13.553  76.465   6.052 10.00  0.00      A    C  
ATOM   2578  CD2 LEU B 211      14.845  77.339   7.953 10.00  0.00      A    C  
ATOM   2579  N   ALA B 212      10.372  75.883   9.625 12.00  0.00      A    N  
ATOM   2580  CA  ALA B 212       9.996  74.654  10.316 12.00  0.00      A    C  
ATOM   2581  C   ALA B 212       8.707  74.085   9.797 12.00  1.00      A    C  
ATOM   2582  O   ALA B 212       8.574  72.862   9.669 12.00  1.00      A    O  
ATOM   2583  CB  ALA B 212       9.897  74.875  11.815 12.00  1.00      A    C  
ATOM   2584  N   ALA B 213       7.715  74.941   9.535 12.00  0.00      A    N  
ATOM   2585  CA  ALA B 213       6.483  74.472   8.935 12.00  1.00      A    C  
ATOM   2586  C   ALA B 213       6.686  73.893   7.550 12.00  0.00      A    C  
ATOM   2587  O   ALA B 213       6.148  72.810   7.269 12.00  0.00      A    O  
ATOM   2588  CB  ALA B 213       5.427  75.577   8.896 12.00  1.00      A    C  
ATOM   2589  N   TRP B 214       7.525  74.524   6.735 12.00  0.00      A    N  
ATOM   2590  CA  TRP B 214       7.839  74.025   5.400 12.00  1.00      A    C  
ATOM   2591  C   TRP B 214       8.500  72.675   5.549 12.00  0.00      A    C  
ATOM   2592  O   TRP B 214       8.158  71.719   4.815  3.00  0.00      A    O  
ATOM   2593  CB  TRP B 214       8.733  75.032   4.622 12.00  1.00      A    C  
ATOM   2594  CG  TRP B 214       9.195  74.472   3.329  3.00  0.00      A    C  
ATOM   2595  CD1 TRP B 214       8.545  74.584   2.113  6.00  1.00      A    C  
ATOM   2596  CD2 TRP B 214      10.333  73.641   3.103  3.00  0.00      A    C  
ATOM   2597  CE2 TRP B 214      10.354  73.332   1.734  6.00  0.00      A    C  
ATOM   2598  CE3 TRP B 214      11.371  73.192   3.909  7.00  0.00      A    C  
ATOM   2599  NE1 TRP B 214       9.248  73.889   1.180  6.00  1.00      A    N  
ATOM   2600  CZ2 TRP B 214      11.327  72.532   1.178  6.00  1.00      A    C  
ATOM   2601  CZ3 TRP B 214      12.344  72.364   3.331  7.00  0.00      A    C  
ATOM   2602  CH2 TRP B 214      12.292  72.080   1.981  7.00  0.00      A    C  
ATOM   2603  N   ALA B 215       9.435  72.566   6.501 12.00  0.00      A    N  
ATOM   2604  CA  ALA B 215      10.137  71.323   6.672 12.00  0.00      A    C  
ATOM   2605  C   ALA B 215       9.278  70.189   7.189 12.00  0.00      A    C  
ATOM   2606  O   ALA B 215       9.452  69.020   6.797 12.00  0.00      A    O  
ATOM   2607  CB  ALA B 215      11.343  71.515   7.505 12.00  0.00      A    C  
ATOM   2608  N   ASP B 216       8.312  70.526   8.038  8.00  0.00      A    N  
ATOM   2609  CA  ASP B 216       7.348  69.533   8.510  9.00  0.00      A    C  
ATOM   2610  C   ASP B 216       6.643  68.919   7.268  8.00  0.00      A    C  
ATOM   2611  O   ASP B 216       6.497  67.716   7.148  8.00  0.00      A    O  
ATOM   2612  CB  ASP B 216       6.373  70.222   9.417  9.00  1.00      A    C  
ATOM   2613  CG  ASP B 216       5.575  69.258  10.257  9.00  1.00      A    C  
ATOM   2614  OD1 ASP B 216       6.059  68.897  11.292  9.00  1.00      A    O  
ATOM   2615  OD2 ASP B 216       4.491  68.868   9.835  9.00  1.00      A    O1-
ATOM   2616  N   ASN B 217       6.239  69.747   6.308  2.00  0.00      A    N  
ATOM   2617  CA  ASN B 217       5.456  69.273   5.196  2.00  0.00      A    C  
ATOM   2618  C   ASN B 217       6.359  68.572   4.152  2.00  0.00      A    C  
ATOM   2619  O   ASN B 217       5.995  67.524   3.604  2.00  0.00      A    O  
ATOM   2620  CB  ASN B 217       4.736  70.422   4.520  2.00  1.00      A    C  
ATOM   2621  CG  ASN B 217       3.634  71.017   5.362  2.00  1.00      A    C  
ATOM   2622  ND2 ASN B 217       2.938  70.220   6.029  2.00  1.00      A    N  
ATOM   2623  OD1 ASN B 217       3.405  72.286   5.326  2.00  1.00      A    O  
ATOM   2624  N   ASP B 218       7.557  69.141   3.902  8.00  0.00      A    N  
ATOM   2625  CA  ASP B 218       8.473  68.594   2.900  9.00  0.00      A    C  
ATOM   2626  C   ASP B 218       8.995  67.225   3.325  8.00  0.00      A    C  
ATOM   2627  O   ASP B 218       9.104  66.306   2.519  8.00  0.00      A    O  
ATOM   2628  CB  ASP B 218       9.626  69.532   2.579  9.00  1.00      A    C  
ATOM   2629  CG  ASP B 218      10.455  69.061   1.423  9.00  0.00      A    C  
ATOM   2630  OD1 ASP B 218       9.925  69.116   0.277  9.00  1.00      A    O  
ATOM   2631  OD2 ASP B 218      11.655  68.705   1.611  9.00  0.00      A    O1-
ATOM   2632  N   SER B 219       9.335  67.099   4.618  2.00  0.00      A    N  
ATOM   2633  CA  SER B 219       9.752  65.806   5.139  2.00  0.00      A    C  
ATOM   2634  C   SER B 219       8.694  64.750   4.952  2.00  0.00      A    C  
ATOM   2635  O   SER B 219       8.993  63.604   4.502  2.00  0.00      A    O  
ATOM   2636  CB  SER B 219      10.218  65.908   6.579  2.00  0.00      A    C  
ATOM   2637  OG  SER B 219       9.129  66.221   7.465  2.00  0.00      A    O  
ATOM   2638  N   TYR B 220       7.461  65.081   5.276  3.00  0.00      A    N  
ATOM   2639  CA  TYR B 220       6.366  64.177   5.050  3.00  0.00      A    C  
ATOM   2640  C   TYR B 220       6.175  63.821   3.593  3.00  0.00      A    C  
ATOM   2641  O   TYR B 220       6.051  62.639   3.248  3.00  1.00      A    O  
ATOM   2642  CB  TYR B 220       5.068  64.803   5.540  3.00  1.00      A    C  
ATOM   2643  CG  TYR B 220       3.878  63.912   5.254  3.00  1.00      A    C  
ATOM   2644  CD1 TYR B 220       3.554  62.851   6.095  6.00  1.00      A    C  
ATOM   2645  CD2 TYR B 220       3.034  64.188   4.160  6.00  1.00      A    C  
ATOM   2646  CE1 TYR B 220       2.464  62.026   5.861  6.00  1.00      A    C  
ATOM   2647  CE2 TYR B 220       1.954  63.352   3.891  6.00  1.00      A    C  
ATOM   2648  CZ  TYR B 220       1.683  62.280   4.754  6.00  1.00      A    C  
ATOM   2649  OH  TYR B 220       0.577  61.463   4.504  6.00  1.00      A    O  
ATOM   2650  N   ASN B 221       6.208  64.831   2.747  2.00  0.00      A    N  
ATOM   2651  CA  ASN B 221       5.997  64.620   1.288  2.00  1.00      A    C  
ATOM   2652  C   ASN B 221       7.020  63.653   0.684  2.00  0.00      A    C  
ATOM   2653  O   ASN B 221       6.656  62.932  -0.257  2.00  1.00      A    O  
ATOM   2654  CB  ASN B 221       6.045  65.913   0.519  2.00  1.00      A    C  
ATOM   2655  CG  ASN B 221       4.874  66.794   0.796  2.00  1.00      A    C  
ATOM   2656  ND2 ASN B 221       5.037  68.071   0.462  2.00  1.00      A    N  
ATOM   2657  OD1 ASN B 221       3.815  66.366   1.257  2.00  1.00      A    O  
ATOM   2658  N   ASN B 222       8.206  63.627   1.186  2.00  0.00      A    N  
ATOM   2659  CA  ASN B 222       9.268  62.820   0.606  2.00  1.00      A    C  
ATOM   2660  C   ASN B 222       9.480  61.495   1.337  2.00  1.00      A    C  
ATOM   2661  O   ASN B 222      10.404  60.706   0.993  2.00  1.00      A    O  
ATOM   2662  CB  ASN B 222      10.558  63.611   0.621  2.00  1.00      A    C  
ATOM   2663  CG  ASN B 222      10.582  64.678  -0.469  2.00  1.00      A    C  
ATOM   2664  ND2 ASN B 222      10.386  65.919  -0.116  2.00  1.00      A    N  
ATOM   2665  OD1 ASN B 222      10.689  64.347  -1.634  2.00  1.00      A    O  
ATOM   2666  N   ALA B 223       8.664  61.226   2.341 12.00  0.00      A    N  
ATOM   2667  CA  ALA B 223       8.811  60.005   3.140 12.00  0.00      A    C  
ATOM   2668  C   ALA B 223       7.993  58.846   2.567 12.00  1.00      A    C  
ATOM   2669  O   ALA B 223       7.118  59.020   1.707 12.00  1.00      A    O  
ATOM   2670  CB  ALA B 223       8.331  60.282   4.570 12.00  0.00      A    C  
ATOM   2671  N   ASN B 224       8.186  57.644   3.125  2.00  0.00      A    N  
ATOM   2672  CA  ASN B 224       7.264  56.520   2.962  2.00  1.00      A    C  
ATOM   2673  C   ASN B 224       6.871  55.963   4.312  2.00  1.00      A    C  
ATOM   2674  O   ASN B 224       7.300  56.444   5.397  2.00  0.00      A    O  
ATOM   2675  CB  ASN B 224       7.925  55.433   2.090  2.00  1.00      A    C  
ATOM   2676  CG  ASN B 224       9.211  54.934   2.680  2.00  1.00      A    C  
ATOM   2677  ND2 ASN B 224      10.315  55.054   1.934  2.00  1.00      A    N  
ATOM   2678  OD1 ASN B 224       9.242  54.505   3.822  2.00  0.00      A    O  
ATOM   2679  N   GLN B 225       6.044  54.904   4.317  2.00  1.00      A    N  
ATOM   2680  CA  GLN B 225       5.608  54.352   5.615  3.00  0.00      A    C  
ATOM   2681  C   GLN B 225       6.726  53.835   6.474  3.00  0.00      A    C  
ATOM   2682  O   GLN B 225       6.581  53.788   7.710  3.00  0.00      A    O  
ATOM   2683  CB  GLN B 225       4.630  53.177   5.435  3.00  1.00      A    C  
ATOM   2684  CG  GLN B 225       3.234  53.574   5.098  2.00  1.00      A    C  
ATOM   2685  CD  GLN B 225       2.296  52.403   5.336  2.00  1.00      A    C  
ATOM   2686  NE2 GLN B 225       1.132  52.708   5.891  2.00  1.00      A    N  
ATOM   2687  OE1 GLN B 225       2.649  51.215   5.088  2.00  1.00      A    O  
ATOM   2688  N   ASP B 226       7.805  53.371   5.854  8.00  0.00      A    N  
ATOM   2689  CA  ASP B 226       8.885  52.838   6.646  9.00  0.00      A    C  
ATOM   2690  C   ASP B 226       9.699  53.917   7.339  8.00  1.00      A    C  
ATOM   2691  O   ASP B 226      10.388  53.612   8.311  8.00  1.00      A    O  
ATOM   2692  CB  ASP B 226       9.840  52.008   5.822  9.00  1.00      A    C  
ATOM   2693  CG  ASP B 226       9.204  50.706   5.299  9.00  1.00      A    C  
ATOM   2694  OD1 ASP B 226       8.172  50.245   5.803  9.00  1.00      A    O  
ATOM   2695  OD2 ASP B 226       9.765  50.181   4.348  9.00  1.00      A    O1-
ATOM   2696  N   ASN B 227       9.781  55.131   6.757  2.00  0.00      A    N  
ATOM   2697  CA  ASN B 227      10.641  56.133   7.329  2.00  0.00      A    C  
ATOM   2698  C   ASN B 227       9.980  57.435   7.716  2.00  0.00      A    C  
ATOM   2699  O   ASN B 227      10.677  58.351   8.113  2.00  0.00      A    O  
ATOM   2700  CB  ASN B 227      11.799  56.461   6.397  2.00  1.00      A    C  
ATOM   2701  CG  ASN B 227      11.359  57.186   5.148  2.00  0.00      A    C  
ATOM   2702  ND2 ASN B 227      12.268  57.258   4.189  2.00  1.00      A    N  
ATOM   2703  OD1 ASN B 227      10.258  57.631   5.006  2.00  0.00      A    O  
ATOM   2704  N   VAL B 228       8.663  57.499   7.664 12.00  0.00      A    N  
ATOM   2705  CA  VAL B 228       7.957  58.776   7.948 12.00  0.00      A    C  
ATOM   2706  C   VAL B 228       8.198  59.247   9.400 12.00  0.00      A    C  
ATOM   2707  O   VAL B 228       8.322  60.438   9.654 12.00  0.00      A    O  
ATOM   2708  CB  VAL B 228       6.464  58.741   7.588 10.00  1.00      A    C  
ATOM   2709  CG1 VAL B 228       5.703  57.726   8.415 10.00  1.00      A    C  
ATOM   2710  CG2 VAL B 228       5.867  60.142   7.667 10.00  1.00      A    C  
ATOM   2711  N   TYR B 229       8.254  58.341  10.358  3.00  0.00      A    N  
ATOM   2712  CA  TYR B 229       8.616  58.779  11.704  3.00  0.00      A    C  
ATOM   2713  C   TYR B 229       9.963  59.428  11.743  3.00  0.00      A    C  
ATOM   2714  O   TYR B 229      10.096  60.560  12.248  3.00  0.00      A    O  
ATOM   2715  CB  TYR B 229       8.551  57.630  12.698  3.00  1.00      A    C  
ATOM   2716  CG  TYR B 229       8.827  58.010  14.164  3.00  0.00      A    C  
ATOM   2717  CD1 TYR B 229      10.144  58.076  14.681  6.00  0.00      A    C  
ATOM   2718  CD2 TYR B 229       7.767  58.266  15.028  6.00  0.00      A    C  
ATOM   2719  CE1 TYR B 229      10.361  58.412  15.995  6.00  0.00      A    C  
ATOM   2720  CE2 TYR B 229       7.947  58.519  16.349  6.00  0.00      A    C  
ATOM   2721  CZ  TYR B 229       9.267  58.607  16.852  6.00  0.00      A    C  
ATOM   2722  OH  TYR B 229       9.524  58.862  18.179  6.00  0.00      A    O  
ATOM   2723  N   ASP B 230      10.990  58.731  11.235  8.00  0.00      A    N  
ATOM   2724  CA  ASP B 230      12.280  59.303  11.256  9.00  0.00      A    C  
ATOM   2725  C   ASP B 230      12.388  60.648  10.513  8.00  0.00      A    C  
ATOM   2726  O   ASP B 230      13.080  61.576  10.968  8.00  0.00      A    O  
ATOM   2727  CB  ASP B 230      13.293  58.374  10.674  9.00  1.00      A    C  
ATOM   2728  CG  ASP B 230      13.665  57.213  11.590  9.00  1.00      A    C  
ATOM   2729  OD1 ASP B 230      13.312  57.208  12.768  9.00  0.00      A    O  
ATOM   2730  OD2 ASP B 230      14.320  56.264  11.046  9.00  1.00      A    O1-
ATOM   2731  N   GLU B 231      11.677  60.776   9.411  8.00  0.00      A    N  
ATOM   2732  CA  GLU B 231      11.795  61.998   8.575  8.00  0.00      A    C  
ATOM   2733  C   GLU B 231      11.099  63.201   9.279  8.00  0.00      A    C  
ATOM   2734  O   GLU B 231      11.673  64.278   9.427  8.00  0.00      A    O  
ATOM   2735  CB  GLU B 231      11.252  61.749   7.161  8.00  0.00      A    C  
ATOM   2736  CG  GLU B 231      12.070  60.757   6.346  8.00  0.00      A    C  
ATOM   2737  CD  GLU B 231      13.476  61.173   6.083  9.00  1.00      A    C  
ATOM   2738  OE1 GLU B 231      13.749  62.349   5.791  9.00  1.00      A    O  
ATOM   2739  OE2 GLU B 231      14.365  60.255   6.118  9.00  1.00      A    O1-
ATOM   2740  N   VAL B 232       9.839  63.003   9.614 12.00  0.00      A    N  
ATOM   2741  CA  VAL B 232       9.063  64.097  10.169 12.00  0.00      A    C  
ATOM   2742  C   VAL B 232       9.593  64.418  11.567 12.00  0.00      A    C  
ATOM   2743  O   VAL B 232       9.767  65.612  11.884 12.00  0.00      A    O  
ATOM   2744  CB  VAL B 232       7.563  63.803  10.179 10.00  0.00      A    C  
ATOM   2745  CG1 VAL B 232       6.793  64.901  10.911 10.00  1.00      A    C  
ATOM   2746  CG2 VAL B 232       7.007  63.642   8.766 10.00  0.00      A    C  
ATOM   2747  N   MET B 233       9.789  63.416  12.428  3.00  0.00      A    N  
ATOM   2748  CA  MET B 233      10.275  63.714  13.770  3.00  0.00      A    C  
ATOM   2749  C   MET B 233      11.695  64.299  13.723  3.00  0.00      A    C  
ATOM   2750  O   MET B 233      12.119  65.114  14.535 12.00  0.00      A    O  
ATOM   2751  CB  MET B 233      10.176  62.520  14.690  7.00  0.00      A    C  
ATOM   2752  CG  MET B 233       8.753  61.950  14.725  7.00  0.00      A    C  
ATOM   2753  SD  MET B 233       7.603  62.968  15.602  7.00  0.00      A    S  
ATOM   2754  CE  MET B 233       8.060  62.593  17.276  7.00  0.00      A    C  
ATOM   2755  N   GLY B 234      12.472  63.890  12.732  5.00  1.00      A    N  
ATOM   2756  CA  GLY B 234      13.771  64.461  12.514  5.00  0.00      A    C  
ATOM   2757  C   GLY B 234      13.740  65.941  12.149  5.00  0.00      A    C  
ATOM   2758  O   GLY B 234      14.522  66.738  12.702  5.00  0.00      A    O  
ATOM   2759  N   ALA B 235      12.864  66.285  11.208 12.00  0.00      A    N  
ATOM   2760  CA  ALA B 235      12.671  67.697  10.832 12.00  0.00      A    C  
ATOM   2761  C   ALA B 235      12.293  68.564  12.049 12.00  1.00      A    C  
ATOM   2762  O   ALA B 235      12.843  69.659  12.276 12.00  0.00      A    O  
ATOM   2763  CB  ALA B 235      11.659  67.794   9.748 12.00  0.00      A    C  
ATOM   2764  N   ARG B 236      11.407  67.998  12.865  4.00  0.00      A    N  
ATOM   2765  CA  ARG B 236      10.947  68.658  14.029  4.00  1.00      A    C  
ATOM   2766  C   ARG B 236      12.088  68.873  15.010  4.00  0.00      A    C  
ATOM   2767  O   ARG B 236      12.230  69.945  15.558  3.00  0.00      A    O  
ATOM   2768  CB  ARG B 236       9.767  67.921  14.688  4.00  0.00      A    C  
ATOM   2769  CG  ARG B 236       8.492  68.033  13.898  4.00  1.00      A    C  
ATOM   2770  CD  ARG B 236       7.420  67.054  14.449  4.00  0.00      A    C  
ATOM   2771  NE  ARG B 236       6.207  67.248  13.647  1.00  1.00      A    N  
ATOM   2772  CZ  ARG B 236       5.125  66.469  13.709  1.00  0.00      A    C  
ATOM   2773  NH1 ARG B 236       5.088  65.448  14.494  1.00  0.00      A    N1+
ATOM   2774  NH2 ARG B 236       4.084  66.776  12.940  1.00  1.00      A    N  
ATOM   2775  N   SER B 237      12.897  67.853  15.212  2.00  0.00      A    N  
ATOM   2776  CA  SER B 237      13.969  67.877  16.191  2.00  0.00      A    C  
ATOM   2777  C   SER B 237      15.061  68.849  15.782  2.00  0.00      A    C  
ATOM   2778  O   SER B 237      15.592  69.602  16.583  2.00  0.00      A    O  
ATOM   2779  CB  SER B 237      14.522  66.487  16.282  2.00  0.00      A    C  
ATOM   2780  OG  SER B 237      13.533  65.650  16.880  2.00  0.00      A    O  
ATOM   2781  N   TRP B 238      15.400  68.835  14.489 12.00  0.00      A    N  
ATOM   2782  CA  TRP B 238      16.414  69.748  13.966 12.00  0.00      A    C  
ATOM   2783  C   TRP B 238      15.960  71.191  14.181 12.00  0.00      A    C  
ATOM   2784  O   TRP B 238      16.733  72.026  14.674  3.00  0.00      A    O  
ATOM   2785  CB  TRP B 238      16.628  69.477  12.500 12.00  0.00      A    C  
ATOM   2786  CG  TRP B 238      17.664  70.310  11.758  3.00  0.00      A    C  
ATOM   2787  CD1 TRP B 238      17.434  71.421  10.992  6.00  0.00      A    C  
ATOM   2788  CD2 TRP B 238      19.035  69.984  11.574  3.00  0.00      A    C  
ATOM   2789  CE2 TRP B 238      19.594  70.939  10.706  6.00  0.00      A    C  
ATOM   2790  CE3 TRP B 238      19.844  68.999  12.069  7.00  1.00      A    C  
ATOM   2791  NE1 TRP B 238      18.618  71.858  10.441  6.00  0.00      A    N  
ATOM   2792  CZ2 TRP B 238      20.960  70.967  10.420  6.00  0.00      A    C  
ATOM   2793  CZ3 TRP B 238      21.174  68.982  11.731  7.00  0.00      A    C  
ATOM   2794  CH2 TRP B 238      21.727  69.958  10.911  7.00  0.00      A    C  
ATOM   2795  N   CYS B 239      14.688  71.486  13.860  5.00  0.00      A    N  
ATOM   2796  CA  CYS B 239      14.179  72.815  14.060  5.00  0.00      A    C  
ATOM   2797  C   CYS B 239      14.083  73.249  15.522  5.00  0.00      A    C  
ATOM   2798  O   CYS B 239      14.309  74.402  15.880  5.00  0.00      A    O  
ATOM   2799  CB  CYS B 239      12.851  73.009  13.336  5.00  0.00      A    C  
ATOM   2800  SG  CYS B 239      13.064  72.922  11.540  5.00  0.00      A    S  
ATOM   2801  N   THR B 240      13.790  72.304  16.399  2.00  0.00      A    N  
ATOM   2802  CA  THR B 240      13.806  72.563  17.825  2.00  0.00      A    C  
ATOM   2803  C   THR B 240      15.194  72.829  18.391  2.00  0.00      A    C  
ATOM   2804  O   THR B 240      15.404  73.847  19.016  2.00  0.00      A    O  
ATOM   2805  CB  THR B 240      13.136  71.424  18.578  2.00  0.00      A    C  
ATOM   2806  CG2 THR B 240      13.296  71.556  20.088  2.00  0.00      A    C  
ATOM   2807  OG1 THR B 240      11.749  71.417  18.209  2.00  1.00      A    O  
ATOM   2808  N   VAL B 241      16.148  71.963  18.108 12.00  0.00      A    N  
ATOM   2809  CA  VAL B 241      17.488  72.095  18.654 12.00  0.00      A    C  
ATOM   2810  C   VAL B 241      18.175  73.326  18.036 12.00  0.00      A    C  
ATOM   2811  O   VAL B 241      18.781  74.121  18.745 12.00  0.00      A    O  
ATOM   2812  CB  VAL B 241      18.297  70.828  18.398 10.00  0.00      A    C  
ATOM   2813  CG1 VAL B 241      19.713  71.023  18.909 10.00  0.00      A    C  
ATOM   2814  CG2 VAL B 241      17.723  69.674  19.177 10.00  0.00      A    C  
ATOM   2815  N   HIS B 242      18.053  73.485  16.717  4.00  0.00      A    N  
ATOM   2816  CA  HIS B 242      18.826  74.497  16.027  3.00  0.00      A    C  
ATOM   2817  C   HIS B 242      18.053  75.716  15.710  3.00  0.00      A    C  
ATOM   2818  O   HIS B 242      18.512  76.601  15.003  3.00  0.00      A    O  
ATOM   2819  CB  HIS B 242      19.477  73.915  14.807  3.00  0.00      A    C  
ATOM   2820  CG  HIS B 242      20.370  72.779  15.111  4.00  0.00      A    C  
ATOM   2821  CD2 HIS B 242      20.404  71.533  14.622  4.00  0.00      A    C  
ATOM   2822  ND1 HIS B 242      21.443  72.878  15.966  4.00  0.00      A    N  
ATOM   2823  CE1 HIS B 242      22.071  71.741  16.033  4.00  0.00      A    C  
ATOM   2824  NE2 HIS B 242      21.482  70.906  15.187  4.00  0.00      A    N  
ATOM   2825  N   GLY B 243      16.876  75.834  16.309  5.00  0.00      A    N  
ATOM   2826  CA  GLY B 243      16.000  76.959  16.038  5.00  0.00      A    C  
ATOM   2827  C   GLY B 243      15.227  77.349  17.274  5.00  0.00      A    C  
ATOM   2828  O   GLY B 243      15.571  78.337  17.940  5.00  0.00      A    O  
ATOM   2829  N   PHE B 244      14.183  76.609  17.642  3.00  0.00      A    N  
ATOM   2830  CA  PHE B 244      13.339  77.050  18.740  3.00  0.00      A    C  
ATOM   2831  C   PHE B 244      14.047  77.142  20.095  3.00  0.00      A    C  
ATOM   2832  O   PHE B 244      13.680  77.993  20.903  3.00  1.00      A    O  
ATOM   2833  CB  PHE B 244      12.103  76.118  18.863  7.00  1.00      A    C  
ATOM   2834  CG  PHE B 244      11.256  76.127  17.622  7.00  1.00      A    C  
ATOM   2835  CD1 PHE B 244      10.810  77.317  17.108  7.00  1.00      A    C  
ATOM   2836  CD2 PHE B 244      10.905  74.927  16.954  7.00  1.00      A    C  
ATOM   2837  CE1 PHE B 244      10.034  77.367  15.968  7.00  1.00      A    C  
ATOM   2838  CE2 PHE B 244      10.134  74.983  15.803  7.00  1.00      A    C  
ATOM   2839  CZ  PHE B 244       9.715  76.219  15.315  7.00  1.00      A    C  
ATOM   2840  N   GLU B 245      15.030  76.259  20.395  8.00  0.00      A    N  
ATOM   2841  CA  GLU B 245      15.751  76.337  21.662  8.00  0.00      A    C  
ATOM   2842  C   GLU B 245      16.539  77.648  21.779  8.00  0.00      A    C  
ATOM   2843  O   GLU B 245      16.724  78.140  22.875  8.00  1.00      A    O  
ATOM   2844  CB  GLU B 245      16.647  75.103  21.876  8.00  0.00      A    C  
ATOM   2845  CG  GLU B 245      15.854  73.886  22.310  8.00  0.00      A    C  
ATOM   2846  CD  GLU B 245      16.714  72.698  22.733  9.00  0.00      A    C  
ATOM   2847  OE1 GLU B 245      17.944  72.651  22.409  9.00  0.00      A    O  
ATOM   2848  OE2 GLU B 245      16.126  71.761  23.359  9.00  0.00      A    O1-
ATOM   2849  N   HIS B 246      17.020  78.183  20.661  4.00  0.00      A    N  
ATOM   2850  CA  HIS B 246      17.687  79.471  20.625  3.00  0.00      A    C  
ATOM   2851  C   HIS B 246      16.661  80.552  20.789  3.00  0.00      A    C  
ATOM   2852  O   HIS B 246      16.855  81.469  21.578  3.00  0.00      A    O  
ATOM   2853  CB  HIS B 246      18.451  79.645  19.342  3.00  0.00      A    C  
ATOM   2854  CG  HIS B 246      19.672  78.765  19.190  4.00  0.00      A    C  
ATOM   2855  CD2 HIS B 246      19.808  77.458  18.854  4.00  0.00      A    C  
ATOM   2856  ND1 HIS B 246      20.959  79.283  19.212  4.00  0.00      A    N  
ATOM   2857  CE1 HIS B 246      21.825  78.307  19.037  4.00  0.00      A    C  
ATOM   2858  NE2 HIS B 246      21.146  77.193  18.749  4.00  0.00      A    N  
ATOM   2859  N   MET B 247      15.593  80.484  19.977  3.00  0.00      A    N  
ATOM   2860  CA  MET B 247      14.538  81.471  20.093  3.00  0.00      A    C  
ATOM   2861  C   MET B 247      13.995  81.681  21.486  3.00  0.00      A    C  
ATOM   2862  O   MET B 247      13.652  82.818  21.866 12.00  0.00      A    O  
ATOM   2863  CB  MET B 247      13.373  81.127  19.191  7.00  1.00      A    C  
ATOM   2864  CG  MET B 247      13.631  81.314  17.743  7.00  0.00      A    C  
ATOM   2865  SD  MET B 247      12.438  80.519  16.569  7.00  0.00      A    S  
ATOM   2866  CE  MET B 247      11.081  81.279  17.399  7.00  1.00      A    C  
ATOM   2867  N   LEU B 248      13.860  80.631  22.261 12.00  0.00      A    N  
ATOM   2868  CA  LEU B 248      13.309  80.765  23.638 12.00  1.00      A    C  
ATOM   2869  C   LEU B 248      14.179  81.730  24.470 12.00  0.00      A    C  
ATOM   2870  O   LEU B 248      13.683  82.524  25.303 12.00  1.00      A    O  
ATOM   2871  CB  LEU B 248      13.272  79.378  24.310 10.00  0.00      A    C  
ATOM   2872  CG  LEU B 248      12.510  79.162  25.586 10.00  1.00      A    C  
ATOM   2873  CD1 LEU B 248      11.026  79.235  25.235 10.00  1.00      A    C  
ATOM   2874  CD2 LEU B 248      12.839  77.808  26.230 10.00  1.00      A    C  
ATOM   2875  N   ILE B 249      15.478  81.641  24.258 12.00  0.00      A    N  
ATOM   2876  CA  ILE B 249      16.454  82.478  24.980 12.00  0.00      A    C  
ATOM   2877  C   ILE B 249      16.385  83.901  24.433 12.00  0.00      A    C  
ATOM   2878  O   ILE B 249      16.327  84.862  25.218 12.00  0.00      A    O  
ATOM   2879  CB  ILE B 249      17.881  81.881  24.881 10.00  0.00      A    C  
ATOM   2880  CG1 ILE B 249      17.869  80.463  25.454 10.00  1.00      A    C  
ATOM   2881  CG2 ILE B 249      18.880  82.823  25.518 10.00  0.00      A    C  
ATOM   2882  CD1 ILE B 249      19.168  79.676  25.292 10.00  1.00      A    C  
ATOM   2883  N   TRP B 250      16.348  84.043  23.120 12.00  0.00      A    N  
ATOM   2884  CA  TRP B 250      16.298  85.346  22.501 12.00  0.00      A    C  
ATOM   2885  C   TRP B 250      15.037  86.047  22.922 12.00  0.00      A    C  
ATOM   2886  O   TRP B 250      15.050  87.246  23.217  3.00  0.00      A    O  
ATOM   2887  CB  TRP B 250      16.269  85.330  20.968 12.00  0.00      A    C  
ATOM   2888  CG  TRP B 250      17.311  84.526  20.283  3.00  0.00      A    C  
ATOM   2889  CD1 TRP B 250      18.498  84.109  20.781  6.00  0.00      A    C  
ATOM   2890  CD2 TRP B 250      17.196  83.990  18.984  3.00  0.00      A    C  
ATOM   2891  CE2 TRP B 250      18.380  83.298  18.711  6.00  0.00      A    C  
ATOM   2892  CE3 TRP B 250      16.196  84.032  18.003  7.00  0.00      A    C  
ATOM   2893  NE1 TRP B 250      19.155  83.410  19.832  6.00  0.00      A    N  
ATOM   2894  CZ2 TRP B 250      18.570  82.600  17.502  6.00  0.00      A    C  
ATOM   2895  CZ3 TRP B 250      16.396  83.355  16.785  7.00  0.00      A    C  
ATOM   2896  CH2 TRP B 250      17.561  82.645  16.553  7.00  0.00      A    C  
ATOM   2897  N   GLN B 251      13.937  85.311  22.970  2.00  0.00      A    N  
ATOM   2898  CA  GLN B 251      12.689  85.938  23.411  3.00  0.00      A    C  
ATOM   2899  C   GLN B 251      12.755  86.540  24.846  3.00  0.00      A    C  
ATOM   2900  O   GLN B 251      12.182  87.602  25.096  3.00  0.00      A    O  
ATOM   2901  CB  GLN B 251      11.591  84.886  23.294  3.00  0.00      A    C  
ATOM   2902  CG  GLN B 251      10.230  85.198  23.754  2.00  1.00      A    C  
ATOM   2903  CD  GLN B 251       9.428  83.857  23.924  2.00  1.00      A    C  
ATOM   2904  NE2 GLN B 251       8.737  83.696  25.015  2.00  1.00      A    N  
ATOM   2905  OE1 GLN B 251       9.503  82.990  23.089  2.00  1.00      A    O  
ATOM   2906  N   LYS B 252      13.362  85.818  25.784  4.00  0.00      A    N  
ATOM   2907  CA  LYS B 252      13.510  86.283  27.165  4.00  0.00      A    C  
ATOM   2908  C   LYS B 252      14.358  87.547  27.160  4.00  0.00      A    C  
ATOM   2909  O   LYS B 252      14.053  88.508  27.892  2.00  0.00      A    O  
ATOM   2910  CB  LYS B 252      14.087  85.192  28.007  4.00  0.00      A    C  
ATOM   2911  CG  LYS B 252      14.142  85.503  29.490  1.00  0.00      A    C  
ATOM   2912  CD  LYS B 252      12.796  85.608  30.142 11.00  0.00      A    C  
ATOM   2913  CE  LYS B 252      12.076  84.288  30.098 11.00  1.00      A    C  
ATOM   2914  NZ  LYS B 252      10.898  84.379  31.014 11.00  1.00      A    N1+
ATOM   2915  N   ILE B 253      15.436  87.546  26.404 12.00  0.00      A    N  
ATOM   2916  CA  ILE B 253      16.317  88.738  26.283 12.00  0.00      A    C  
ATOM   2917  C   ILE B 253      15.534  89.932  25.692 12.00  0.00      A    C  
ATOM   2918  O   ILE B 253      15.652  91.035  26.212 12.00  0.00      A    O  
ATOM   2919  CB  ILE B 253      17.584  88.424  25.473 10.00  0.00      A    C  
ATOM   2920  CG1 ILE B 253      18.430  87.388  26.272 10.00  0.00      A    C  
ATOM   2921  CG2 ILE B 253      18.392  89.655  25.117 10.00  0.00      A    C  
ATOM   2922  CD1 ILE B 253      19.588  86.845  25.466 10.00  0.00      A    C  
ATOM   2923  N   LYS B 254      14.758  89.702  24.639  4.00  0.00      A    N  
ATOM   2924  CA  LYS B 254      13.884  90.765  24.114  4.00  0.00      A    C  
ATOM   2925  C   LYS B 254      12.919  91.287  25.200  4.00  0.00      A    C  
ATOM   2926  O   LYS B 254      12.778  92.523  25.363  2.00  1.00      A    O  
ATOM   2927  CB  LYS B 254      13.107  90.262  22.904  4.00  0.00      A    C  
ATOM   2928  CG  LYS B 254      12.130  91.293  22.309  1.00  1.00      A    C  
ATOM   2929  CD  LYS B 254      11.195  90.742  21.266 11.00  1.00      A    C  
ATOM   2930  CE  LYS B 254      10.105  91.798  20.962 11.00  1.00      A    C  
ATOM   2931  NZ  LYS B 254       9.083  91.222  20.052 11.00  1.00      A    N1+
ATOM   2932  N   GLU B 255      12.290  90.391  25.955  8.00  0.00      A    N  
ATOM   2933  CA  GLU B 255      11.279  90.771  26.865  8.00  1.00      A    C  
ATOM   2934  C   GLU B 255      11.872  91.564  28.069  8.00  0.00      A    C  
ATOM   2935  O   GLU B 255      11.319  92.593  28.477  8.00  1.00      A    O  
ATOM   2936  CB  GLU B 255      10.554  89.545  27.367  8.00  1.00      A    C  
ATOM   2937  CG  GLU B 255       9.603  88.981  26.323  8.00  1.00      A    C  
ATOM   2938  CD  GLU B 255       9.038  87.615  26.653  9.00  1.00      A    C  
ATOM   2939  OE1 GLU B 255       9.418  87.040  27.644  9.00  1.00      A    O  
ATOM   2940  OE2 GLU B 255       8.222  87.045  25.875  9.00  1.00      A    O1-
ATOM   2941  N   LEU B 256      13.001  91.123  28.572 12.00  0.00      A    N  
ATOM   2942  CA  LEU B 256      13.614  91.704  29.774 12.00  1.00      A    C  
ATOM   2943  C   LEU B 256      14.605  92.809  29.450 12.00  1.00      A    C  
ATOM   2944  O   LEU B 256      15.010  93.555  30.364 12.00  1.00      A    O  
ATOM   2945  CB  LEU B 256      14.269  90.601  30.620 10.00  0.00      A    C  
ATOM   2946  CG  LEU B 256      13.248  89.576  31.189 10.00  0.00      A    C  
ATOM   2947  CD1 LEU B 256      13.940  88.615  32.140 10.00  1.00      A    C  
ATOM   2948  CD2 LEU B 256      12.025  90.199  31.838 10.00  1.00      A    C  
ATOM   2949  N   LYS B 257      15.007  92.947  28.184  4.00  0.00      A    N  
ATOM   2950  CA  LYS B 257      15.929  94.013  27.750  4.00  1.00      A    C  
ATOM   2951  C   LYS B 257      17.244  93.915  28.563  4.00  0.00      A    C  
ATOM   2952  O   LYS B 257      17.817  94.937  28.994  2.00  1.00      A    O  
ATOM   2953  CB  LYS B 257      15.283  95.417  27.885  4.00  1.00      A    C  
ATOM   2954  CG  LYS B 257      14.037  95.597  27.023  1.00  0.00      A    C  
ATOM   2955  CD  LYS B 257      13.234  96.836  27.469 11.00  1.00      A    C  
ATOM   2956  CE  LYS B 257      11.881  96.958  26.755 11.00  1.00      A    C  
ATOM   2957  NZ  LYS B 257      12.038  97.155  25.280 11.00  1.00      A    N1+
ATOM   2958  N   LYS B 258      17.729  92.691  28.708  4.00  0.00      A    N  
ATOM   2959  CA  LYS B 258      19.049  92.451  29.286  4.00  0.00      A    C  
ATOM   2960  C   LYS B 258      19.536  91.082  28.852  4.00  0.00      A    C  
ATOM   2961  O   LYS B 258      18.723  90.241  28.433  2.00  0.00      A    O  
ATOM   2962  CB  LYS B 258      18.985  92.554  30.783  4.00  1.00      A    C  
ATOM   2963  CG  LYS B 258      17.960  91.651  31.418  1.00  0.00      A    C  
ATOM   2964  CD  LYS B 258      17.640  92.123  32.837 11.00  1.00      A    C  
ATOM   2965  CE  LYS B 258      18.854  91.977  33.726 11.00  1.00      A    C  
ATOM   2966  NZ  LYS B 258      18.451  92.354  35.116 11.00  1.00      A    N1+
ATOM   2967  N   VAL B 259      20.844  90.851  28.942 12.00  0.00      A    N  
ATOM   2968  CA  VAL B 259      21.400  89.551  28.607 12.00  0.00      A    C  
ATOM   2969  C   VAL B 259      21.309  88.587  29.807 12.00  0.00      A    C  
ATOM   2970  O   VAL B 259      21.401  87.375  29.589 12.00  0.00      A    O  
ATOM   2971  CB  VAL B 259      22.857  89.672  28.053 10.00  0.00      A    C  
ATOM   2972  CG1 VAL B 259      23.837  89.836  29.209 10.00  0.00      A    C  
ATOM   2973  CG2 VAL B 259      23.234  88.460  27.237 10.00  0.00      A    C  
ATOM   2974  N   ASP B 260      21.223  89.121  31.030  8.00  0.00      A    N  
ATOM   2975  CA  ASP B 260      21.292  88.328  32.250  9.00  0.00      A    C  
ATOM   2976  C   ASP B 260      19.871  87.923  32.586  8.00  1.00      A    C  
ATOM   2977  O   ASP B 260      19.092  88.735  33.134  8.00  1.00      A    O  
ATOM   2978  CB  ASP B 260      21.880  89.196  33.382  9.00  1.00      A    C  
ATOM   2979  CG  ASP B 260      22.390  88.386  34.528  9.00  1.00      A    C  
ATOM   2980  OD1 ASP B 260      22.703  87.196  34.369  9.00  0.00      A    O  
ATOM   2981  OD2 ASP B 260      22.527  88.983  35.630  9.00  1.00      A    O1-
ATOM   2982  N   VAL B 261      19.512  86.708  32.202 12.00  0.00      A    N  
ATOM   2983  CA  VAL B 261      18.137  86.252  32.282 12.00  1.00      A    C  
ATOM   2984  C   VAL B 261      18.111  84.827  32.808 12.00  1.00      A    C  
ATOM   2985  O   VAL B 261      19.109  84.153  32.800 12.00  0.00      A    O  
ATOM   2986  CB  VAL B 261      17.466  86.239  30.874 10.00  0.00      A    C  
ATOM   2987  CG1 VAL B 261      17.374  87.624  30.254 10.00  0.00      A    C  
ATOM   2988  CG2 VAL B 261      18.151  85.309  29.887 10.00  0.00      A    C  
ATOM   2989  N   PHE B 262      16.914  84.348  33.160  3.00  1.00      A    N  
ATOM   2990  CA  PHE B 262      16.727  82.986  33.522  3.00  0.00      A    C  
ATOM   2991  C   PHE B 262      15.653  82.392  32.620  3.00  0.00      A    C  
ATOM   2992  O   PHE B 262      14.537  82.971  32.474  3.00  1.00      A    O  
ATOM   2993  CB  PHE B 262      16.322  82.826  35.020  7.00  1.00      A    C  
ATOM   2994  CG  PHE B 262      16.038  81.377  35.388  7.00  1.00      A    C  
ATOM   2995  CD1 PHE B 262      17.067  80.513  35.652  7.00  1.00      A    C  
ATOM   2996  CD2 PHE B 262      14.751  80.902  35.398  7.00  1.00      A    C  
ATOM   2997  CE1 PHE B 262      16.828  79.160  35.917  7.00  1.00      A    C  
ATOM   2998  CE2 PHE B 262      14.506  79.586  35.705  7.00  1.00      A    C  
ATOM   2999  CZ  PHE B 262      15.546  78.717  35.974  7.00  1.00      A    C  
ATOM   3000  N   VAL B 263      15.973  81.229  32.071 12.00  0.00      A    N  
ATOM   3001  CA  VAL B 263      15.074  80.518  31.126 12.00  1.00      A    C  
ATOM   3002  C   VAL B 263      15.129  79.046  31.480 12.00  0.00      A    C  
ATOM   3003  O   VAL B 263      16.207  78.503  31.602 12.00  1.00      A    O  
ATOM   3004  CB  VAL B 263      15.575  80.675  29.631 10.00  0.00      A    C  
ATOM   3005  CG1 VAL B 263      14.648  79.910  28.703 10.00  1.00      A    C  
ATOM   3006  CG2 VAL B 263      15.630  82.118  29.241 10.00  0.00      A    C  
ATOM   3007  N   HIS B 264      13.988  78.373  31.657  4.00  1.00      A    N  
ATOM   3008  CA  HIS B 264      14.025  76.907  31.893  3.00  1.00      A    C  
ATOM   3009  C   HIS B 264      13.312  76.267  30.703  3.00  0.00      A    C  
ATOM   3010  O   HIS B 264      12.087  76.444  30.538  3.00  1.00      A    O  
ATOM   3011  CB  HIS B 264      13.299  76.559  33.193  3.00  1.00      A    C  
ATOM   3012  CG  HIS B 264      13.182  75.104  33.432  4.00  1.00      A    C  
ATOM   3013  CD2 HIS B 264      12.447  74.154  32.817  4.00  0.00      A    C  
ATOM   3014  ND1 HIS B 264      13.920  74.458  34.381  4.00  1.00      A    N  
ATOM   3015  CE1 HIS B 264      13.646  73.182  34.369  4.00  1.00      A    C  
ATOM   3016  NE2 HIS B 264      12.770  72.962  33.415  4.00  0.00      A    N  
ATOM   3017  N   SER B 265      14.092  75.632  29.833  2.00  1.00      A    N  
ATOM   3018  CA  SER B 265      13.589  75.152  28.563  2.00  0.00      A    C  
ATOM   3019  C   SER B 265      12.649  73.969  28.730  2.00  0.00      A    C  
ATOM   3020  O   SER B 265      12.991  73.012  29.389  2.00  0.00      A    O  
ATOM   3021  CB  SER B 265      14.668  74.848  27.538  2.00  1.00      A    C  
ATOM   3022  OG  SER B 265      14.103  74.379  26.281  2.00  0.00      A    O  
ATOM   3023  N   ASN B 266      11.463  74.071  28.161  2.00  1.00      A    N  
ATOM   3024  CA  ASN B 266      10.581  72.938  28.155  2.00  0.00      A    C  
ATOM   3025  C   ASN B 266      10.461  72.289  26.765  2.00  1.00      A    C  
ATOM   3026  O   ASN B 266       9.581  71.462  26.552  2.00  0.00      A    O  
ATOM   3027  CB  ASN B 266       9.220  73.439  28.634  2.00  1.00      A    C  
ATOM   3028  CG  ASN B 266       9.281  73.901  30.064  2.00  0.00      A    C  
ATOM   3029  ND2 ASN B 266       8.825  75.083  30.349  2.00  1.00      A    N  
ATOM   3030  OD1 ASN B 266       9.740  73.169  30.902  2.00  0.00      A    O  
ATOM   3031  N   LEU B 267      11.326  72.673  25.811 12.00  0.00      A    N  
ATOM   3032  CA  LEU B 267      11.206  72.129  24.452 12.00  0.00      A    C  
ATOM   3033  C   LEU B 267      11.705  70.680  24.405 12.00  0.00      A    C  
ATOM   3034  O   LEU B 267      12.740  70.333  25.000 12.00  0.00      A    O  
ATOM   3035  CB  LEU B 267      11.991  72.987  23.456 10.00  0.00      A    C  
ATOM   3036  CG  LEU B 267      11.392  74.332  23.157 10.00  1.00      A    C  
ATOM   3037  CD1 LEU B 267      12.444  75.351  22.698 10.00  1.00      A    C  
ATOM   3038  CD2 LEU B 267      10.277  74.170  22.163 10.00  1.00      A    C  
ATOM   3039  N   ILE B 268      10.983  69.870  23.654 12.00  1.00      A    N  
ATOM   3040  CA  ILE B 268      11.240  68.452  23.497 12.00  0.00      A    C  
ATOM   3041  C   ILE B 268      11.670  68.158  22.057 12.00  0.00      A    C  
ATOM   3042  O   ILE B 268      11.036  68.616  21.094 12.00  1.00      A    O  
ATOM   3043  CB  ILE B 268       9.985  67.635  23.859 10.00  0.00      A    C  
ATOM   3044  CG1 ILE B 268       9.494  68.091  25.244 10.00  0.00      A    C  
ATOM   3045  CG2 ILE B 268      10.293  66.146  23.886 10.00  0.00      A    C  
ATOM   3046  CD1 ILE B 268      10.516  67.964  26.336 10.00  0.00      A    C  
ATOM   3047  N   SER B 269      12.750  67.386  21.886  2.00  0.00      A    N  
ATOM   3048  CA  SER B 269      13.163  66.890  20.597  2.00  0.00      A    C  
ATOM   3049  C   SER B 269      13.191  65.322  20.640  2.00  0.00      A    C  
ATOM   3050  O   SER B 269      12.913  64.746  21.682  2.00  0.00      A    O  
ATOM   3051  CB  SER B 269      14.539  67.484  20.208  2.00  0.00      A    C  
ATOM   3052  OG  SER B 269      15.489  67.351  21.234  2.00  0.00      A    O  
ATOM   3053  N   TYR B 270      13.531  64.678  19.538  3.00  0.00      A    N  
ATOM   3054  CA  TYR B 270      13.223  63.270  19.362  3.00  0.00      A    C  
ATOM   3055  C   TYR B 270      14.362  62.517  18.686  3.00  0.00      A    C  
ATOM   3056  O   TYR B 270      14.871  62.955  17.651  3.00  0.00      A    O  
ATOM   3057  CB  TYR B 270      11.919  63.124  18.555  3.00  0.00      A    C  
ATOM   3058  CG  TYR B 270      10.796  63.849  19.235  3.00  0.00      A    C  
ATOM   3059  CD1 TYR B 270      10.176  63.312  20.342  6.00  0.00      A    C  
ATOM   3060  CD2 TYR B 270      10.376  65.127  18.817  6.00  0.00      A    C  
ATOM   3061  CE1 TYR B 270       9.175  64.005  21.029  6.00  0.00      A    C  
ATOM   3062  CE2 TYR B 270       9.429  65.817  19.516  6.00  0.00      A    C  
ATOM   3063  CZ  TYR B 270       8.810  65.239  20.607  6.00  0.00      A    C  
ATOM   3064  OH  TYR B 270       7.837  65.923  21.304  6.00  0.00      A    O  
ATOM   3065  N   SER B 271      14.658  61.324  19.174  2.00  0.00      A    N  
ATOM   3066  CA  SER B 271      15.609  60.444  18.494  2.00  0.00      A    C  
ATOM   3067  C   SER B 271      15.007  59.880  17.222  2.00  1.00      A    C  
ATOM   3068  O   SER B 271      13.772  59.792  17.110  2.00  0.00      A    O  
ATOM   3069  CB  SER B 271      16.002  59.308  19.452  2.00  0.00      A    C  
ATOM   3070  OG  SER B 271      15.002  58.310  19.527  2.00  0.00      A    O  
ATOM   3071  N   PRO B 272      15.839  59.274  16.351  3.00  0.00      A    N  
ATOM   3072  CA  PRO B 272      15.311  58.376  15.370  3.00  1.00      A    C  
ATOM   3073  C   PRO B 272      14.798  57.120  16.070  3.00  0.00      A    C  
ATOM   3074  O   PRO B 272      15.153  56.886  17.211  3.00  0.00      A    O  
ATOM   3075  CB  PRO B 272      16.518  58.066  14.455  3.00  1.00      A    C  
ATOM   3076  CG  PRO B 272      17.654  58.186  15.422  3.00  1.00      A    C  
ATOM   3077  CD  PRO B 272      17.308  59.378  16.286  3.00  0.00      A    C  
ATOM   3078  N   ALA B 273      13.919  56.377  15.411 12.00  0.00      A    N  
ATOM   3079  CA  ALA B 273      13.413  55.138  15.982 12.00  0.00      A    C  
ATOM   3080  C   ALA B 273      14.402  53.987  15.715 12.00  1.00      A    C  
ATOM   3081  O   ALA B 273      15.308  54.080  14.835 12.00  1.00      A    O  
ATOM   3082  CB  ALA B 273      12.088  54.848  15.429 12.00  1.00      A    C  
ATOM   3083  N   VAL B 274      14.323  52.944  16.536 12.00  0.00      A    N  
ATOM   3084  CA  VAL B 274      15.079  51.687  16.339 12.00  1.00      A    C  
ATOM   3085  C   VAL B 274      14.055  50.597  16.191 12.00  0.00      A    C  
ATOM   3086  O   VAL B 274      13.065  50.573  16.913 12.00  0.00      A    O  
ATOM   3087  CB  VAL B 274      15.977  51.393  17.537 10.00  0.00      A    C  
ATOM   3088  CG1 VAL B 274      16.848  50.179  17.239 10.00  1.00      A    C  
ATOM   3089  CG2 VAL B 274      16.898  52.585  17.786 10.00  1.00      A    C  
ATOM   3090  N   GLY B 275      14.257  49.693  15.239  5.00  1.00      A    N  
ATOM   3091  CA  GLY B 275      13.433  48.523  15.185  5.00  1.00      A    C  
ATOM   3092  C   GLY B 275      12.609  48.478  13.935  5.00  1.00      A    C  
ATOM   3093  O   GLY B 275      13.067  48.920  12.886  5.00  1.00      A    O  
ATOM   3094  N   PHE B 276      11.442  47.890  14.013  3.00  0.00      A    N  
ATOM   3095  CA  PHE B 276      10.649  47.585  12.816  3.00  1.00      A    C  
ATOM   3096  C   PHE B 276       9.571  48.601  12.662  3.00  1.00      A    C  
ATOM   3097  O   PHE B 276       8.968  48.978  13.660  3.00  0.00      A    O  
ATOM   3098  CB  PHE B 276       9.962  46.190  12.874  7.00  1.00      A    C  
ATOM   3099  CG  PHE B 276       9.212  45.797  11.552  7.00  0.00      A    C  
ATOM   3100  CD1 PHE B 276       9.865  45.095  10.513  7.00  1.00      A    C  
ATOM   3101  CD2 PHE B 276       7.846  46.124  11.349  7.00  0.00      A    C  
ATOM   3102  CE1 PHE B 276       9.198  44.754   9.326  7.00  1.00      A    C  
ATOM   3103  CE2 PHE B 276       7.192  45.792  10.182  7.00  1.00      A    C  
ATOM   3104  CZ  PHE B 276       7.867  45.107   9.157  7.00  1.00      A    C  
ATOM   3105  N   PRO B 277       9.241  48.986  11.409  3.00  0.00      A    N  
ATOM   3106  CA  PRO B 277       8.224  50.051  11.250  3.00  1.00      A    C  
ATOM   3107  C   PRO B 277       6.917  49.857  11.971  3.00  1.00      A    C  
ATOM   3108  O   PRO B 277       6.383  48.743  11.925  3.00  1.00      A    O  
ATOM   3109  CB  PRO B 277       8.034  50.087   9.729  3.00  1.00      A    C  
ATOM   3110  CG  PRO B 277       9.379  49.803   9.222  3.00  1.00      A    C  
ATOM   3111  CD  PRO B 277       9.939  48.725  10.125  3.00  1.00      A    C  
ATOM   3112  N   SER B 278       6.417  50.920  12.645  2.00  1.00      A    N  
ATOM   3113  CA  SER B 278       5.250  50.884  13.536  2.00  0.00      A    C  
ATOM   3114  C   SER B 278       4.142  51.847  13.101  2.00  1.00      A    C  
ATOM   3115  O   SER B 278       4.372  53.060  13.002  2.00  0.00      A    O  
ATOM   3116  CB  SER B 278       5.673  51.256  14.944  2.00  0.00      A    C  
ATOM   3117  OG  SER B 278       4.552  51.662  15.742  2.00  0.00      A    O  
ATOM   3118  N   GLY B 279       2.911  51.368  12.953  5.00  1.00      A    N  
ATOM   3119  CA  GLY B 279       1.791  52.274  12.671  5.00  1.00      A    C  
ATOM   3120  C   GLY B 279       1.546  53.226  13.788  5.00  1.00      A    C  
ATOM   3121  O   GLY B 279       1.085  54.365  13.558  5.00  1.00      A    O  
ATOM   3122  N   ASN B 280       1.798  52.784  15.030  2.00  1.00      A    N  
ATOM   3123  CA  ASN B 280       1.604  53.646  16.184  2.00  1.00      A    C  
ATOM   3124  C   ASN B 280       2.625  54.787  16.177  2.00  0.00      A    C  
ATOM   3125  O   ASN B 280       2.278  55.901  16.459  2.00  1.00      A    O  
ATOM   3126  CB  ASN B 280       1.728  52.854  17.522  2.00  1.00      A    C  
ATOM   3127  CG  ASN B 280       0.502  51.948  17.800  2.00  1.00      A    C  
ATOM   3128  ND2 ASN B 280       0.679  50.967  18.652  2.00  1.00      A    N  
ATOM   3129  OD1 ASN B 280      -0.593  52.203  17.318  2.00  1.00      A    O  
ATOM   3130  N   PHE B 281       3.892  54.473  15.886  3.00  0.00      A    N  
ATOM   3131  CA  PHE B 281       4.884  55.558  15.739  3.00  0.00      A    C  
ATOM   3132  C   PHE B 281       4.473  56.518  14.609  3.00  0.00      A    C  
ATOM   3133  O   PHE B 281       4.546  57.762  14.755  3.00  0.00      A    O  
ATOM   3134  CB  PHE B 281       6.263  54.977  15.423  7.00  1.00      A    C  
ATOM   3135  CG  PHE B 281       7.019  54.434  16.622  7.00  0.00      A    C  
ATOM   3136  CD1 PHE B 281       6.420  53.612  17.592  7.00  0.00      A    C  
ATOM   3137  CD2 PHE B 281       8.362  54.744  16.789  7.00  1.00      A    C  
ATOM   3138  CE1 PHE B 281       7.176  53.147  18.693  7.00  0.00      A    C  
ATOM   3139  CE2 PHE B 281       9.131  54.248  17.880  7.00  0.00      A    C  
ATOM   3140  CZ  PHE B 281       8.530  53.472  18.809  7.00  0.00      A    C  
ATOM   3141  N   ASN B 282       4.053  55.947  13.497  2.00  0.00      A    N  
ATOM   3142  CA  ASN B 282       3.704  56.777  12.350  2.00  0.00      A    C  
ATOM   3143  C   ASN B 282       2.546  57.701  12.666  2.00  0.00      A    C  
ATOM   3144  O   ASN B 282       2.510  58.816  12.161  2.00  0.00      A    O  
ATOM   3145  CB  ASN B 282       3.370  55.895  11.134  2.00  1.00      A    C  
ATOM   3146  CG  ASN B 282       4.571  55.243  10.570  2.00  0.00      A    C  
ATOM   3147  ND2 ASN B 282       4.373  54.433   9.522  2.00  1.00      A    N  
ATOM   3148  OD1 ASN B 282       5.687  55.509  11.003  2.00  1.00      A    O  
ATOM   3149  N   TYR B 283       1.617  57.245  13.496  3.00  0.00      A    N  
ATOM   3150  CA  TYR B 283       0.426  58.045  13.899  3.00  1.00      A    C  
ATOM   3151  C   TYR B 283       0.890  59.306  14.659  3.00  0.00      A    C  
ATOM   3152  O   TYR B 283       0.337  60.375  14.506  3.00  1.00      A    O  
ATOM   3153  CB  TYR B 283      -0.507  57.190  14.784  3.00  1.00      A    C  
ATOM   3154  CG  TYR B 283      -1.742  57.913  15.296  3.00  1.00      A    C  
ATOM   3155  CD1 TYR B 283      -1.683  58.655  16.505  6.00  1.00      A    C  
ATOM   3156  CD2 TYR B 283      -2.871  58.000  14.527  6.00  1.00      A    C  
ATOM   3157  CE1 TYR B 283      -2.763  59.401  16.952  6.00  1.00      A    C  
ATOM   3158  CE2 TYR B 283      -3.998  58.761  14.956  6.00  1.00      A    C  
ATOM   3159  CZ  TYR B 283      -3.927  59.459  16.162  6.00  1.00      A    C  
ATOM   3160  OH  TYR B 283      -5.013  60.189  16.668  6.00  1.00      A    O  
ATOM   3161  N   ILE B 284       1.944  59.184  15.448 12.00  0.00      A    N  
ATOM   3162  CA  ILE B 284       2.519  60.342  16.192 12.00  1.00      A    C  
ATOM   3163  C   ILE B 284       3.210  61.288  15.209 12.00  0.00      A    C  
ATOM   3164  O   ILE B 284       3.047  62.511  15.262 12.00  0.00      A    O  
ATOM   3165  CB  ILE B 284       3.529  59.884  17.274 10.00  0.00      A    C  
ATOM   3166  CG1 ILE B 284       2.722  59.322  18.457 10.00  1.00      A    C  
ATOM   3167  CG2 ILE B 284       4.482  61.039  17.625 10.00  0.00      A    C  
ATOM   3168  CD1 ILE B 284       3.509  58.364  19.282 10.00  1.00      A    C  
ATOM   3169  N   ALA B 285       3.894  60.722  14.242 12.00  0.00      A    N  
ATOM   3170  CA  ALA B 285       4.587  61.530  13.261 12.00  0.00      A    C  
ATOM   3171  C   ALA B 285       3.673  62.297  12.345 12.00  0.00      A    C  
ATOM   3172  O   ALA B 285       4.026  63.428  11.951 12.00  0.00      A    O  
ATOM   3173  CB  ALA B 285       5.568  60.697  12.441 12.00  0.00      A    C  
ATOM   3174  N   THR B 286       2.517  61.726  12.012  2.00  0.00      A    N  
ATOM   3175  CA  THR B 286       1.622  62.322  11.023  2.00  1.00      A    C  
ATOM   3176  C   THR B 286       0.593  63.212  11.668  2.00  1.00      A    C  
ATOM   3177  O   THR B 286      -0.187  63.873  10.977  2.00  1.00      A    O  
ATOM   3178  CB  THR B 286       1.021  61.296  10.108  2.00  1.00      A    C  
ATOM   3179  CG2 THR B 286       2.067  60.596   9.343  2.00  1.00      A    C  
ATOM   3180  OG1 THR B 286       0.311  60.328  10.862  2.00  1.00      A    O  
ATOM   3181  N   GLY B 287       0.590  63.256  13.010  5.00  0.00      A    N  
ATOM   3182  CA  GLY B 287      -0.218  64.228  13.760  5.00  1.00      A    C  
ATOM   3183  C   GLY B 287       0.638  65.443  14.115  5.00  1.00      A    C  
ATOM   3184  O   GLY B 287       1.784  65.495  13.743  5.00  0.00      A    O  
ATOM   3185  N   THR B 288       0.134  66.349  14.920  2.00  0.00      A    N  
ATOM   3186  CA  THR B 288       0.817  67.568  15.202  2.00  1.00      A    C  
ATOM   3187  C   THR B 288       1.711  67.377  16.407  2.00  0.00      A    C  
ATOM   3188  O   THR B 288       1.504  66.515  17.277  2.00  0.00      A    O  
ATOM   3189  CB  THR B 288      -0.211  68.706  15.531  2.00  1.00      A    C  
ATOM   3190  CG2 THR B 288      -1.271  68.799  14.420  2.00  1.00      A    C  
ATOM   3191  OG1 THR B 288      -0.855  68.396  16.760  2.00  1.00      A    O  
ATOM   3192  N   GLU B 289       2.706  68.218  16.502  8.00  1.00      A    N  
ATOM   3193  CA  GLU B 289       3.617  68.179  17.623  8.00  0.00      A    C  
ATOM   3194  C   GLU B 289       2.914  68.519  18.932  8.00  0.00      A    C  
ATOM   3195  O   GLU B 289       3.217  67.956  19.982  8.00  0.00      A    O  
ATOM   3196  CB  GLU B 289       4.778  69.117  17.366  8.00  1.00      A    C  
ATOM   3197  CG  GLU B 289       5.995  68.722  18.063  8.00  1.00      A    C  
ATOM   3198  CD  GLU B 289       7.282  69.411  17.592  9.00  1.00      A    C  
ATOM   3199  OE1 GLU B 289       7.414  70.036  16.500  9.00  1.00      A    O  
ATOM   3200  OE2 GLU B 289       8.152  69.319  18.421  9.00  1.00      A    O1-
ATOM   3201  N   ASP B 290       1.940  69.419  18.844  8.00  1.00      A    N  
ATOM   3202  CA  ASP B 290       1.128  69.881  20.009  9.00  1.00      A    C  
ATOM   3203  C   ASP B 290       0.419  68.727  20.643  8.00  0.00      A    C  
ATOM   3204  O   ASP B 290       0.175  68.794  21.847  8.00  1.00      A    O  
ATOM   3205  CB  ASP B 290       0.083  70.879  19.468  9.00  1.00      A    C  
ATOM   3206  CG  ASP B 290      -0.899  71.454  20.565  9.00  1.00      A    C  
ATOM   3207  OD1 ASP B 290      -0.402  71.937  21.603  9.00  1.00      A    O  
ATOM   3208  OD2 ASP B 290      -2.124  71.440  20.336  9.00  1.00      A    O1-
ATOM   3209  N   GLU B 291       0.082  67.676  19.885  8.00  0.00      A    N  
ATOM   3210  CA  GLU B 291      -0.729  66.600  20.461  8.00  1.00      A    C  
ATOM   3211  C   GLU B 291       0.080  65.325  20.812  8.00  1.00      A    C  
ATOM   3212  O   GLU B 291      -0.540  64.271  21.122  8.00  1.00      A    O  
ATOM   3213  CB  GLU B 291      -1.918  66.273  19.602  8.00  1.00      A    C  
ATOM   3214  CG  GLU B 291      -1.562  65.583  18.304  8.00  1.00      A    C  
ATOM   3215  CD  GLU B 291      -2.675  65.610  17.247  9.00  1.00      A    C  
ATOM   3216  OE1 GLU B 291      -3.863  65.756  17.620  9.00  1.00      A    O  
ATOM   3217  OE2 GLU B 291      -2.354  65.403  16.050  9.00  1.00      A    O1-
ATOM   3218  N   ILE B 292       1.407  65.391  20.767 12.00  0.00      A    N  
ATOM   3219  CA  ILE B 292       2.205  64.195  21.140 12.00  1.00      A    C  
ATOM   3220  C   ILE B 292       2.047  63.984  22.643 12.00  0.00      A    C  
ATOM   3221  O   ILE B 292       2.209  64.921  23.412 12.00  1.00      A    O  
ATOM   3222  CB  ILE B 292       3.667  64.362  20.803 10.00  0.00      A    C  
ATOM   3223  CG1 ILE B 292       3.819  64.611  19.307 10.00  0.00      A    C  
ATOM   3224  CG2 ILE B 292       4.473  63.161  21.236 10.00  0.00      A    C  
ATOM   3225  CD1 ILE B 292       5.225  64.859  18.816 10.00  0.00      A    C  
ATOM   3226  N   PRO B 293       1.627  62.787  23.089  3.00  0.00      A    N  
ATOM   3227  CA  PRO B 293       1.358  62.531  24.486  3.00  1.00      A    C  
ATOM   3228  C   PRO B 293       2.529  61.827  25.178  3.00  0.00      A    C  
ATOM   3229  O   PRO B 293       3.485  61.458  24.491  3.00  0.00      A    O  
ATOM   3230  CB  PRO B 293       0.219  61.552  24.387  3.00  1.00      A    C  
ATOM   3231  CG  PRO B 293       0.542  60.649  23.196  3.00  1.00      A    C  
ATOM   3232  CD  PRO B 293       1.253  61.625  22.247  3.00  1.00      A    C  
ATOM   3233  N   GLN B 294       2.380  61.648  26.475  2.00  1.00      A    N  
ATOM   3234  CA  GLN B 294       3.237  60.645  27.189  3.00  0.00      A    C  
ATOM   3235  C   GLN B 294       2.948  59.298  26.626  3.00  0.00      A    C  
ATOM   3236  O   GLN B 294       1.822  59.002  26.189  3.00  1.00      A    O  
ATOM   3237  CB  GLN B 294       3.012  60.717  28.686  3.00  1.00      A    C  
ATOM   3238  CG  GLN B 294       3.614  61.916  29.310  2.00  0.00      A    C  
ATOM   3239  CD  GLN B 294       3.232  62.231  30.769  2.00  0.00      A    C  
ATOM   3240  NE2 GLN B 294       2.214  61.527  31.312  2.00  1.00      A    N  
ATOM   3241  OE1 GLN B 294       3.784  63.148  31.357  2.00  0.00      A    O  
ATOM   3242  N   PRO B 295       3.933  58.363  26.684  3.00  0.00      A    N  
ATOM   3243  CA  PRO B 295       5.225  58.463  27.353  3.00  0.00      A    C  
ATOM   3244  C   PRO B 295       6.318  59.173  26.526  3.00  0.00      A    C  
ATOM   3245  O   PRO B 295       7.372  59.508  27.052  3.00  0.00      A    O  
ATOM   3246  CB  PRO B 295       5.573  56.966  27.603  3.00  0.00      A    C  
ATOM   3247  CG  PRO B 295       4.974  56.280  26.469  3.00  1.00      A    C  
ATOM   3248  CD  PRO B 295       3.666  57.027  26.201  3.00  1.00      A    C  
ATOM   3249  N   LEU B 296       6.109  59.362  25.231 12.00  0.00      A    N  
ATOM   3250  CA  LEU B 296       7.199  59.973  24.421 12.00  0.00      A    C  
ATOM   3251  C   LEU B 296       7.480  61.381  24.885 12.00  0.00      A    C  
ATOM   3252  O   LEU B 296       8.634  61.747  25.067 12.00  0.00      A    O  
ATOM   3253  CB  LEU B 296       6.933  59.915  22.926 10.00  0.00      A    C  
ATOM   3254  CG  LEU B 296       8.042  60.471  21.981 10.00  0.00      A    C  
ATOM   3255  CD1 LEU B 296       9.281  59.617  22.181 10.00  0.00      A    C  
ATOM   3256  CD2 LEU B 296       7.530  60.456  20.558 10.00  0.00      A    C  
ATOM   3257  N   LYS B 297       6.440  62.211  24.993  4.00  0.00      A    N  
ATOM   3258  CA  LYS B 297       6.618  63.602  25.255  4.00  0.00      A    C  
ATOM   3259  C   LYS B 297       6.060  63.877  26.655  4.00  0.00      A    C  
ATOM   3260  O   LYS B 297       4.850  63.713  26.871  2.00  1.00      A    O  
ATOM   3261  CB  LYS B 297       5.895  64.504  24.241  4.00  0.00      A    C  
ATOM   3262  CG  LYS B 297       6.100  65.998  24.480  1.00  0.00      A    C  
ATOM   3263  CD  LYS B 297       5.341  66.844  23.455 11.00  1.00      A    C  
ATOM   3264  CE  LYS B 297       5.633  68.311  23.622 11.00  1.00      A    C  
ATOM   3265  NZ  LYS B 297       5.013  69.121  22.509 11.00  1.00      A    N1+
ATOM   3266  N   PRO B 298       6.897  64.381  27.571  3.00  0.00      A    N  
ATOM   3267  CA  PRO B 298       6.399  64.541  28.972  3.00  0.00      A    C  
ATOM   3268  C   PRO B 298       5.413  65.690  29.048  3.00  0.00      A    C  
ATOM   3269  O   PRO B 298       5.588  66.714  28.360  3.00  0.00      A    O  
ATOM   3270  CB  PRO B 298       7.635  64.787  29.777  3.00  0.00      A    C  
ATOM   3271  CG  PRO B 298       8.635  65.326  28.800  3.00  0.00      A    C  
ATOM   3272  CD  PRO B 298       8.341  64.653  27.492  3.00  0.00      A    C  
ATOM   3273  N   ASN B 299       4.374  65.496  29.853  2.00  0.00      A    N  
ATOM   3274  CA  ASN B 299       3.423  66.609  30.098  2.00  1.00      A    C  
ATOM   3275  C   ASN B 299       4.129  67.782  30.746  2.00  0.00      A    C  
ATOM   3276  O   ASN B 299       5.145  67.645  31.380  2.00  0.00      A    O  
ATOM   3277  CB  ASN B 299       2.369  66.153  31.111  2.00  1.00      A    C  
ATOM   3278  CG  ASN B 299       1.416  65.114  30.606  2.00  1.00      A    C  
ATOM   3279  ND2 ASN B 299       0.735  64.486  31.538  2.00  1.00      A    N  
ATOM   3280  OD1 ASN B 299       1.238  64.922  29.465  2.00  1.00      A    O  
ATOM   3281  N   MET B 300       3.566  68.988  30.640  3.00  1.00      A    N  
ATOM   3282  CA  MET B 300       3.947  70.044  31.551  3.00  0.00      A    C  
ATOM   3283  C   MET B 300       3.476  69.662  32.972  3.00  0.00      A    C  
ATOM   3284  O   MET B 300       2.375  69.096  33.196 12.00  1.00      A    O  
ATOM   3285  CB  MET B 300       3.297  71.354  31.126  7.00  1.00      A    C  
ATOM   3286  CG  MET B 300       3.874  71.983  29.829  7.00  1.00      A    C  
ATOM   3287  SD  MET B 300       5.628  72.239  29.901  7.00  1.00      A    S  
ATOM   3288  CE  MET B 300       5.757  73.441  31.198  7.00  1.00      A    C  
ATOM   3289  N   PHE B 301       4.273  70.062  33.933  3.00  0.00      A    N  
ATOM   3290  CA  PHE B 301       3.957  69.866  35.363  3.00  1.00      A    C  
ATOM   3291  C   PHE B 301       4.346  71.187  35.998  3.00  0.00      A    C  
ATOM   3292  O   PHE B 301       5.504  71.434  36.294  3.00  1.00      A    O  
ATOM   3293  CB  PHE B 301       4.743  68.663  35.903  7.00  0.00      A    C  
ATOM   3294  CG  PHE B 301       4.517  68.412  37.371  7.00  0.00      A    C  
ATOM   3295  CD1 PHE B 301       3.249  68.058  37.852  7.00  1.00      A    C  
ATOM   3296  CD2 PHE B 301       5.538  68.547  38.262  7.00  0.00      A    C  
ATOM   3297  CE1 PHE B 301       3.041  67.850  39.228  7.00  1.00      A    C  
ATOM   3298  CE2 PHE B 301       5.333  68.347  39.613  7.00  1.00      A    C  
ATOM   3299  CZ  PHE B 301       4.094  67.967  40.095  7.00  1.00      A    C  
ATOM   3300  N   GLY B 302       3.376  72.124  36.118  5.00  1.00      A    N  
ATOM   3301  CA  GLY B 302       3.715  73.521  36.488  5.00  1.00      A    C  
ATOM   3302  C   GLY B 302       4.586  74.266  35.476  5.00  1.00      A    C  
ATOM   3303  O   GLY B 302       4.271  74.308  34.293  5.00  1.00      A    O  
ATOM   3304  N   GLU B 303       5.777  74.727  35.907  8.00  1.00      A    N  
ATOM   3305  CA  GLU B 303       6.636  75.525  35.025  8.00  1.00      A    C  
ATOM   3306  C   GLU B 303       7.673  74.694  34.343  8.00  0.00      A    C  
ATOM   3307  O   GLU B 303       8.439  75.239  33.584  8.00  1.00      A    O  
ATOM   3308  CB  GLU B 303       7.317  76.657  35.810  8.00  1.00      A    C  
ATOM   3309  CG  GLU B 303       6.277  77.634  36.379  8.00  1.00      A    C  
ATOM   3310  CD  GLU B 303       6.905  78.910  36.897  9.00  1.00      A    C  
ATOM   3311  OE1 GLU B 303       8.143  79.032  36.806  9.00  1.00      A    O  
ATOM   3312  OE2 GLU B 303       6.158  79.783  37.394  9.00  1.00      A    O1-
ATOM   3313  N   ARG B 304       7.636  73.378  34.530  4.00  0.00      A    N  
ATOM   3314  CA  ARG B 304       8.629  72.439  33.948  4.00  0.00      A    C  
ATOM   3315  C   ARG B 304       7.920  71.167  33.486  4.00  0.00      A    C  
ATOM   3316  O   ARG B 304       6.695  71.063  33.584  3.00  0.00      A    O  
ATOM   3317  CB  ARG B 304       9.701  72.035  34.944  4.00  1.00      A    C  
ATOM   3318  CG  ARG B 304       9.248  71.103  36.046  4.00  1.00      A    C  
ATOM   3319  CD  ARG B 304      10.172  69.924  36.417  4.00  0.00      A    C  
ATOM   3320  NE  ARG B 304       9.620  69.238  37.578  1.00  0.00      A    N  
ATOM   3321  CZ  ARG B 304       9.634  69.802  38.806  1.00  1.00      A    C  
ATOM   3322  NH1 ARG B 304      10.203  70.996  38.989  1.00  1.00      A    N1+
ATOM   3323  NH2 ARG B 304       9.103  69.201  39.886  1.00  1.00      A    N  
ATOM   3324  N   ARG B 305       8.662  70.254  32.896  4.00  0.00      A    N  
ATOM   3325  CA  ARG B 305       8.144  69.039  32.397  4.00  0.00      A    C  
ATOM   3326  C   ARG B 305       8.048  67.987  33.514  4.00  0.00      A    C  
ATOM   3327  O   ARG B 305       8.919  67.989  34.407  3.00  0.00      A    O  
ATOM   3328  CB  ARG B 305       9.055  68.481  31.289  4.00  0.00      A    C  
ATOM   3329  CG  ARG B 305       8.992  69.327  30.024  4.00  0.00      A    C  
ATOM   3330  CD  ARG B 305       7.737  69.093  29.232  4.00  0.00      A    C  
ATOM   3331  NE  ARG B 305       7.688  69.938  28.020  1.00  0.00      A    N  
ATOM   3332  CZ  ARG B 305       6.621  70.115  27.241  1.00  0.00      A    C  
ATOM   3333  NH1 ARG B 305       5.447  69.509  27.519  1.00  1.00      A    N1+
ATOM   3334  NH2 ARG B 305       6.663  70.967  26.192  1.00  1.00      A    N  
ATOM   3335  N   ASN B 306       7.095  67.094  33.358  2.00  0.00      A    N  
ATOM   3336  CA  ASN B 306       6.807  66.013  34.285  2.00  0.00      A    C  
ATOM   3337  C   ASN B 306       8.015  65.031  34.234  2.00  0.00      A    C  
ATOM   3338  O   ASN B 306       8.279  64.436  33.184  2.00  0.00      A    O  
ATOM   3339  CB  ASN B 306       5.511  65.332  33.845  2.00  0.00      A    C  
ATOM   3340  CG  ASN B 306       4.957  64.346  34.832  2.00  0.00      A    C  
ATOM   3341  ND2 ASN B 306       4.079  63.492  34.320  2.00  0.00      A    N  
ATOM   3342  OD1 ASN B 306       5.247  64.372  36.058  2.00  0.00      A    O  
ATOM   3343  N   ARG B 307       8.692  64.862  35.344  4.00  0.00      A    N  
ATOM   3344  CA  ARG B 307       9.857  63.915  35.425  4.00  0.00      A    C  
ATOM   3345  C   ARG B 307       9.521  62.498  35.678  4.00  0.00      A    C  
ATOM   3346  O   ARG B 307       8.678  62.184  36.491  3.00  0.00      A    O  
ATOM   3347  CB  ARG B 307      10.795  64.387  36.491  4.00  1.00      A    C  
ATOM   3348  CG  ARG B 307      11.362  65.709  36.177  4.00  1.00      A    C  
ATOM   3349  CD  ARG B 307      12.528  65.570  35.199  4.00  1.00      A    C  
ATOM   3350  NE  ARG B 307      12.819  66.898  34.656  1.00  0.00      A    N  
ATOM   3351  CZ  ARG B 307      12.565  67.342  33.412  1.00  0.00      A    C  
ATOM   3352  NH1 ARG B 307      12.072  66.571  32.395  1.00  0.00      A    N1+
ATOM   3353  NH2 ARG B 307      12.832  68.619  33.214  1.00  0.00      A    N  
ATOM   3354  N   ILE B 308      10.177  61.592  34.930 12.00  1.00      A    N  
ATOM   3355  CA  ILE B 308      10.155  60.161  35.249 12.00  0.00      A    C  
ATOM   3356  C   ILE B 308      10.872  59.997  36.577 12.00  0.00      A    C  
ATOM   3357  O   ILE B 308      11.940  60.553  36.779 12.00  1.00      A    O  
ATOM   3358  CB  ILE B 308      10.898  59.337  34.168 10.00  1.00      A    C  
ATOM   3359  CG1 ILE B 308      10.166  59.460  32.810 10.00  0.00      A    C  
ATOM   3360  CG2 ILE B 308      11.062  57.907  34.580 10.00  0.00      A    C  
ATOM   3361  CD1 ILE B 308      11.027  59.131  31.602 10.00  1.00      A    C  
ATOM   3362  N   VAL B 309      10.276  59.262  37.492 12.00  0.00      A    N  
ATOM   3363  CA  VAL B 309      10.908  58.971  38.773 12.00  0.00      A    C  
ATOM   3364  C   VAL B 309      11.249  57.505  38.923 12.00  0.00      A    C  
ATOM   3365  O   VAL B 309      12.073  57.153  39.802 12.00  0.00      A    O  
ATOM   3366  CB  VAL B 309      10.067  59.427  39.997 10.00  1.00      A    C  
ATOM   3367  CG1 VAL B 309       9.963  60.956  40.018 10.00  1.00      A    C  
ATOM   3368  CG2 VAL B 309       8.711  58.751  40.009 10.00  1.00      A    C  
ATOM   3369  N   LYS B 310      10.631  56.639  38.172  4.00  0.00      A    N  
ATOM   3370  CA  LYS B 310      10.848  55.205  38.298  4.00  0.00      A    C  
ATOM   3371  C   LYS B 310      10.652  54.585  36.939  4.00  0.00      A    C  
ATOM   3372  O   LYS B 310       9.706  54.946  36.236  2.00  0.00      A    O  
ATOM   3373  CB  LYS B 310       9.856  54.597  39.319  4.00  0.00      A    C  
ATOM   3374  CG  LYS B 310      10.040  53.123  39.511  1.00  0.00      A    C  
ATOM   3375  CD  LYS B 310       9.210  52.490  40.624 11.00  1.00      A    C  
ATOM   3376  CE  LYS B 310       7.751  52.778  40.517 11.00  1.00      A    C  
ATOM   3377  NZ  LYS B 310       7.092  52.253  41.776 11.00  1.00      A    N1+
ATOM   3378  N   ILE B 311      11.512  53.582  36.601 12.00  0.00      A    N  
ATOM   3379  CA  ILE B 311      11.337  52.709  35.486 12.00  0.00      A    C  
ATOM   3380  C   ILE B 311      11.214  51.283  35.959 12.00  0.00      A    C  
ATOM   3381  O   ILE B 311      12.033  50.842  36.790 12.00  0.00      A    O  
ATOM   3382  CB  ILE B 311      12.550  52.783  34.441 10.00  0.00      A    C  
ATOM   3383  CG1 ILE B 311      12.877  54.236  34.113 10.00  0.00      A    C  
ATOM   3384  CG2 ILE B 311      12.246  51.970  33.223 10.00  0.00      A    C  
ATOM   3385  CD1 ILE B 311      14.155  54.394  33.304 10.00  0.00      A    C  
ATOM   3386  N   GLU B 312      10.239  50.565  35.427  8.00  0.00      A    N  
ATOM   3387  CA  GLU B 312      10.050  49.131  35.660  8.00  0.00      A    C  
ATOM   3388  C   GLU B 312      10.133  48.458  34.326  8.00  0.00      A    C  
ATOM   3389  O   GLU B 312       9.741  49.049  33.297  8.00  0.00      A    O  
ATOM   3390  CB  GLU B 312       8.707  48.802  36.373  8.00  0.00      A    C  
ATOM   3391  CG  GLU B 312       8.589  49.412  37.751  8.00  0.00      A    C  
ATOM   3392  CD  GLU B 312       7.189  49.273  38.286  9.00  1.00      A    C  
ATOM   3393  OE1 GLU B 312       6.894  48.293  39.009  9.00  1.00      A    O  
ATOM   3394  OE2 GLU B 312       6.354  50.109  37.932  9.00  1.00      A    O1-
ATOM   3395  N   SER B 313      10.661  47.225  34.295  2.00  0.00      A    N  
ATOM   3396  CA  SER B 313      10.774  46.496  33.084  2.00  0.00      A    C  
ATOM   3397  C   SER B 313      10.523  45.037  33.242  2.00  0.00      A    C  
ATOM   3398  O   SER B 313      10.702  44.524  34.366  2.00  0.00      A    O  
ATOM   3399  CB  SER B 313      12.199  46.633  32.455  2.00  0.00      A    C  
ATOM   3400  OG  SER B 313      13.194  46.034  33.269  2.00  0.00      A    O  
ATOM   3401  N   TRP B 314      10.166  44.388  32.153 12.00  0.00      A    N  
ATOM   3402  CA  TRP B 314      10.090  42.937  32.030 12.00  0.00      A    C  
ATOM   3403  C   TRP B 314      10.828  42.502  30.808 12.00  0.00      A    C  
ATOM   3404  O   TRP B 314      10.724  43.135  29.742  3.00  0.00      A    O  
ATOM   3405  CB  TRP B 314       8.662  42.497  31.916 12.00  0.00      A    C  
ATOM   3406  CG  TRP B 314       7.862  42.800  33.119  3.00  0.00      A    C  
ATOM   3407  CD1 TRP B 314       7.489  41.894  34.081  6.00  1.00      A    C  
ATOM   3408  CD2 TRP B 314       7.388  44.083  33.572  3.00  0.00      A    C  
ATOM   3409  CE2 TRP B 314       6.676  43.853  34.769  6.00  0.00      A    C  
ATOM   3410  CE3 TRP B 314       7.396  45.398  33.032  7.00  0.00      A    C  
ATOM   3411  NE1 TRP B 314       6.780  42.522  35.057  6.00  1.00      A    N  
ATOM   3412  CZ2 TRP B 314       6.039  44.881  35.471  6.00  1.00      A    C  
ATOM   3413  CZ3 TRP B 314       6.799  46.389  33.734  7.00  0.00      A    C  
ATOM   3414  CH2 TRP B 314       6.115  46.144  34.934  7.00  0.00      A    C  
ATOM   3415  N   ASN B 315      11.612  41.430  30.930  2.00  0.00      A    N  
ATOM   3416  CA  ASN B 315      12.080  40.787  29.757  2.00  0.00      A    C  
ATOM   3417  C   ASN B 315      11.003  39.901  29.113  2.00  0.00      A    C  
ATOM   3418  O   ASN B 315      10.026  39.494  29.736  2.00  0.00      A    O  
ATOM   3419  CB  ASN B 315      13.341  39.926  30.016  2.00  0.00      A    C  
ATOM   3420  CG  ASN B 315      14.554  40.751  30.397  2.00  0.00      A    C  
ATOM   3421  ND2 ASN B 315      15.655  40.031  30.773  2.00  1.00      A    N  
ATOM   3422  OD1 ASN B 315      14.519  41.981  30.447  2.00  0.00      A    O  
ATOM   3423  N   SER B 316      11.127  39.626  27.836  2.00  0.00      A    N  
ATOM   3424  CA  SER B 316      10.190  38.854  27.126  2.00  0.00      A    C  
ATOM   3425  C   SER B 316      10.419  37.388  27.319  2.00  0.00      A    C  
ATOM   3426  O   SER B 316      11.496  36.933  27.805  2.00  0.00      A    O  
ATOM   3427  CB  SER B 316      10.264  39.150  25.647  2.00  0.00      A    C  
ATOM   3428  OG  SER B 316      11.360  38.473  25.057  2.00  0.00      A    O  
ATOM   3429  N   ILE B 317       9.444  36.646  26.869 12.00  0.00      A    N  
ATOM   3430  CA  ILE B 317       9.601  35.225  26.571 12.00  0.00      A    C  
ATOM   3431  C   ILE B 317      10.910  34.934  25.857 12.00  0.00      A    C  
ATOM   3432  O   ILE B 317      11.337  35.727  25.015 12.00  0.00      A    O  
ATOM   3433  CB  ILE B 317       8.436  34.745  25.691 10.00  1.00      A    C  
ATOM   3434  CG1 ILE B 317       8.431  33.217  25.601 10.00  1.00      A    C  
ATOM   3435  CG2 ILE B 317       8.430  35.445  24.329 10.00  1.00      A    C  
ATOM   3436  CD1 ILE B 317       7.136  32.668  25.022 10.00  1.00      A    C  
ATOM   3437  N   GLU B 318      11.557  33.829  26.203  8.00  1.00      A    N  
ATOM   3438  CA  GLU B 318      12.787  33.456  25.525  8.00  0.00      A    C  
ATOM   3439  C   GLU B 318      12.452  33.195  24.047  8.00  0.00      A    C  
ATOM   3440  O   GLU B 318      11.527  32.468  23.731  8.00  1.00      A    O  
ATOM   3441  CB  GLU B 318      13.331  32.188  26.186  8.00  1.00      A    C  
ATOM   3442  CG  GLU B 318      14.684  31.781  25.719  8.00  1.00      A    C  
ATOM   3443  CD  GLU B 318      15.278  30.640  26.591  9.00  1.00      A    C  
ATOM   3444  OE1 GLU B 318      14.893  29.447  26.451  9.00  1.00      A    O  
ATOM   3445  OE2 GLU B 318      16.112  30.967  27.451  9.00  1.00      A    O1-
ATOM   3446  N   ILE B 319      13.230  33.798  23.141 12.00  0.00      A    N  
ATOM   3447  CA  ILE B 319      13.069  33.628  21.695 12.00  1.00      A    C  
ATOM   3448  C   ILE B 319      14.438  33.289  21.174 12.00  0.00      A    C  
ATOM   3449  O   ILE B 319      15.372  34.101  21.344 12.00  0.00      A    O  
ATOM   3450  CB  ILE B 319      12.534  34.921  21.031 10.00  0.00      A    C  
ATOM   3451  CG1 ILE B 319      11.109  35.262  21.559 10.00  1.00      A    C  
ATOM   3452  CG2 ILE B 319      12.521  34.756  19.515 10.00  1.00      A    C  
ATOM   3453  CD1 ILE B 319      10.690  36.734  21.388 10.00  1.00      A    C  
ATOM   3454  N   HIS B 320      14.583  32.101  20.600  4.00  1.00      A    N  
ATOM   3455  CA  HIS B 320      15.874  31.633  20.075  3.00  1.00      A    C  
ATOM   3456  C   HIS B 320      16.988  31.829  21.109  3.00  0.00      A    C  
ATOM   3457  O   HIS B 320      18.041  32.384  20.781  3.00  1.00      A    O  
ATOM   3458  CB  HIS B 320      16.254  32.358  18.779  3.00  1.00      A    C  
ATOM   3459  CG  HIS B 320      15.243  32.206  17.684  4.00  1.00      A    C  
ATOM   3460  CD2 HIS B 320      14.742  33.105  16.794  4.00  1.00      A    C  
ATOM   3461  ND1 HIS B 320      14.624  30.999  17.406  4.00  1.00      A    N  
ATOM   3462  CE1 HIS B 320      13.770  31.169  16.405  4.00  1.00      A    C  
ATOM   3463  NE2 HIS B 320      13.818  32.439  16.019  4.00  1.00      A    N  
ATOM   3464  N   TYR B 321      16.730  31.323  22.309  3.00  1.00      A    N  
ATOM   3465  CA  TYR B 321      17.634  31.281  23.452  3.00  0.00      A    C  
ATOM   3466  C   TYR B 321      17.842  32.595  24.231  3.00  0.00      A    C  
ATOM   3467  O   TYR B 321      18.468  32.557  25.292  3.00  1.00      A    O  
ATOM   3468  CB  TYR B 321      18.998  30.701  23.022  3.00  1.00      A    C  
ATOM   3469  CG  TYR B 321      18.854  29.410  22.244  3.00  1.00      A    C  
ATOM   3470  CD1 TYR B 321      18.407  28.241  22.867  6.00  1.00      A    C  
ATOM   3471  CD2 TYR B 321      19.153  29.371  20.885  6.00  1.00      A    C  
ATOM   3472  CE1 TYR B 321      18.286  27.059  22.152  6.00  1.00      A    C  
ATOM   3473  CE2 TYR B 321      19.039  28.198  20.155  6.00  1.00      A    C  
ATOM   3474  CZ  TYR B 321      18.607  27.052  20.782  6.00  1.00      A    C  
ATOM   3475  OH  TYR B 321      18.479  25.915  20.015  6.00  1.00      A    O  
ATOM   3476  N   TYR B 322      17.243  33.706  23.780  3.00  0.00      A    N  
ATOM   3477  CA  TYR B 322      17.465  34.969  24.395  3.00  0.00      A    C  
ATOM   3478  C   TYR B 322      16.155  35.643  24.745  3.00  0.00      A    C  
ATOM   3479  O   TYR B 322      15.277  35.758  23.878  3.00  0.00      A    O  
ATOM   3480  CB  TYR B 322      18.232  35.887  23.451  3.00  0.00      A    C  
ATOM   3481  CG  TYR B 322      19.674  35.473  23.226  3.00  0.00      A    C  
ATOM   3482  CD1 TYR B 322      20.658  35.892  24.098  6.00  1.00      A    C  
ATOM   3483  CD2 TYR B 322      20.032  34.618  22.178  6.00  1.00      A    C  
ATOM   3484  CE1 TYR B 322      21.977  35.520  23.915  6.00  1.00      A    C  
ATOM   3485  CE2 TYR B 322      21.341  34.185  21.998  6.00  1.00      A    C  
ATOM   3486  CZ  TYR B 322      22.313  34.670  22.850  6.00  1.00      A    C  
ATOM   3487  OH  TYR B 322      23.635  34.304  22.702  6.00  1.00      A    O  
ATOM   3488  N   ASN B 323      16.076  36.168  25.950  2.00  0.00      A    N  
ATOM   3489  CA  ASN B 323      14.962  36.997  26.378  2.00  0.00      A    C  
ATOM   3490  C   ASN B 323      15.199  38.389  25.845  2.00  0.00      A    C  
ATOM   3491  O   ASN B 323      16.282  38.945  25.946  2.00  0.00      A    O  
ATOM   3492  CB  ASN B 323      14.884  37.036  27.877  2.00  0.00      A    C  
ATOM   3493  CG  ASN B 323      14.835  35.658  28.475  2.00  0.00      A    C  
ATOM   3494  ND2 ASN B 323      13.637  35.098  28.621  2.00  1.00      A    N  
ATOM   3495  OD1 ASN B 323      15.864  35.096  28.784  2.00  1.00      A    O  
ATOM   3496  N   ARG B 324      14.178  38.938  25.246  4.00  0.00      A    N  
ATOM   3497  CA  ARG B 324      14.262  40.278  24.665  4.00  0.00      A    C  
ATOM   3498  C   ARG B 324      13.571  41.286  25.542  4.00  0.00      A    C  
ATOM   3499  O   ARG B 324      13.286  41.030  26.691  3.00  0.00      A    O  
ATOM   3500  CB  ARG B 324      13.648  40.274  23.268  4.00  0.00      A    C  
ATOM   3501  CG  ARG B 324      13.970  39.076  22.392  4.00  0.00      A    C  
ATOM   3502  CD  ARG B 324      15.441  38.999  22.114  4.00  0.00      A    C  
ATOM   3503  NE  ARG B 324      15.751  37.733  21.468  1.00  0.00      A    N  
ATOM   3504  CZ  ARG B 324      16.034  37.586  20.166  1.00  0.00      A    C  
ATOM   3505  NH1 ARG B 324      16.141  38.629  19.318  1.00  0.00      A    N1+
ATOM   3506  NH2 ARG B 324      16.211  36.396  19.701  1.00  1.00      A    N  
ATOM   3507  N   VAL B 325      13.423  42.517  25.066 12.00  0.00      A    N  
ATOM   3508  CA  VAL B 325      12.703  43.528  25.825 12.00  0.00      A    C  
ATOM   3509  C   VAL B 325      11.184  43.188  25.778 12.00  0.00      A    C  
ATOM   3510  O   VAL B 325      10.605  43.130  24.734 12.00  0.00      A    O  
ATOM   3511  CB  VAL B 325      12.953  44.928  25.292 10.00  0.00      A    C  
ATOM   3512  CG1 VAL B 325      12.109  45.937  26.018 10.00  0.00      A    C  
ATOM   3513  CG2 VAL B 325      14.414  45.323  25.537 10.00  0.00      A    C  
ATOM   3514  N   GLY B 326      10.581  42.948  26.949  5.00  0.00      A    N  
ATOM   3515  CA  GLY B 326       9.159  42.572  26.988  5.00  0.00      A    C  
ATOM   3516  C   GLY B 326       8.238  43.798  26.987  5.00  0.00      A    C  
ATOM   3517  O   GLY B 326       7.410  43.913  26.062  5.00  0.00      A    O  
ATOM   3518  N   ARG B 327       8.420  44.649  27.981  4.00  0.00      A    N  
ATOM   3519  CA  ARG B 327       7.673  45.879  28.161  4.00  0.00      A    C  
ATOM   3520  C   ARG B 327       8.276  46.696  29.207  4.00  0.00      A    C  
ATOM   3521  O   ARG B 327       9.132  46.237  29.988  3.00  0.00      A    O  
ATOM   3522  CB  ARG B 327       6.214  45.533  28.521  4.00  0.00      A    C  
ATOM   3523  CG  ARG B 327       6.037  44.979  29.886  4.00  0.00      A    C  
ATOM   3524  CD  ARG B 327       4.641  44.376  29.990  4.00  0.00      A    C  
ATOM   3525  NE  ARG B 327       4.371  43.670  31.247  1.00  0.00      A    N  
ATOM   3526  CZ  ARG B 327       3.835  44.198  32.365  1.00  0.00      A    C  
ATOM   3527  NH1 ARG B 327       3.485  45.443  32.469  1.00  1.00      A    N1+
ATOM   3528  NH2 ARG B 327       3.542  43.394  33.400  1.00  1.00      A    N  
ATOM   3529  N   LEU B 328       7.858  47.951  29.284 12.00  0.00      A    N  
ATOM   3530  CA  LEU B 328       8.350  48.852  30.232 12.00  0.00      A    C  
ATOM   3531  C   LEU B 328       7.188  49.557  30.937 12.00  0.00      A    C  
ATOM   3532  O   LEU B 328       6.081  49.585  30.428 12.00  0.00      A    O  
ATOM   3533  CB  LEU B 328       9.257  49.932  29.612 10.00  0.00      A    C  
ATOM   3534  CG  LEU B 328      10.450  49.516  28.748 10.00  0.00      A    C  
ATOM   3535  CD1 LEU B 328      11.111  50.705  28.035 10.00  0.00      A    C  
ATOM   3536  CD2 LEU B 328      11.444  48.854  29.626 10.00  0.00      A    C  
ATOM   3537  N   LYS B 329       7.460  50.190  32.039  4.00  0.00      A    N  
ATOM   3538  CA  LYS B 329       6.440  50.965  32.766  4.00  0.00      A    C  
ATOM   3539  C   LYS B 329       7.086  52.125  33.440  4.00  0.00      A    C  
ATOM   3540  O   LYS B 329       8.074  51.993  34.198  2.00  0.00      A    O  
ATOM   3541  CB  LYS B 329       5.612  50.085  33.734  4.00  0.00      A    C  
ATOM   3542  CG  LYS B 329       4.558  50.826  34.474  1.00  0.00      A    C  
ATOM   3543  CD  LYS B 329       3.914  49.882  35.530 11.00  1.00      A    C  
ATOM   3544  CE  LYS B 329       3.212  48.706  35.001 11.00  0.00      A    C  
ATOM   3545  NZ  LYS B 329       2.644  47.928  36.173 11.00  1.00      A    N1+
ATOM   3546  N   LEU B 330       6.611  53.338  33.149 12.00  0.00      A    N  
ATOM   3547  CA  LEU B 330       7.152  54.549  33.736 12.00  0.00      A    C  
ATOM   3548  C   LEU B 330       6.255  55.128  34.811 12.00  0.00      A    C  
ATOM   3549  O   LEU B 330       5.063  55.191  34.626 12.00  0.00      A    O  
ATOM   3550  CB  LEU B 330       7.326  55.634  32.667 10.00  0.00      A    C  
ATOM   3551  CG  LEU B 330       8.229  55.285  31.486 10.00  0.00      A    C  
ATOM   3552  CD1 LEU B 330       8.272  56.446  30.495 10.00  0.00      A    C  
ATOM   3553  CD2 LEU B 330       9.638  54.860  31.878 10.00  0.00      A    C  
ATOM   3554  N   THR B 331       6.844  55.596  35.857  2.00  0.00      A    N  
ATOM   3555  CA  THR B 331       6.163  56.377  36.887  2.00  0.00      A    C  
ATOM   3556  C   THR B 331       6.722  57.749  36.911  2.00  0.00      A    C  
ATOM   3557  O   THR B 331       7.919  57.967  36.874  2.00  0.00      A    O  
ATOM   3558  CB  THR B 331       6.222  55.675  38.264  2.00  0.00      A    C  
ATOM   3559  CG2 THR B 331       5.431  56.474  39.323  2.00  1.00      A    C  
ATOM   3560  OG1 THR B 331       5.695  54.365  38.141  2.00  1.00      A    O  
ATOM   3561  N   TYR B 332       5.827  58.746  36.941  3.00  0.00      A    N  
ATOM   3562  CA  TYR B 332       6.196  60.117  36.910  3.00  0.00      A    C  
ATOM   3563  C   TYR B 332       5.984  60.827  38.243  3.00  0.00      A    C  
ATOM   3564  O   TYR B 332       5.237  60.336  39.141  3.00  1.00      A    O  
ATOM   3565  CB  TYR B 332       5.345  60.848  35.861  3.00  0.00      A    C  
ATOM   3566  CG  TYR B 332       5.610  60.516  34.435  3.00  0.00      A    C  
ATOM   3567  CD1 TYR B 332       5.062  59.416  33.883  6.00  0.00      A    C  
ATOM   3568  CD2 TYR B 332       6.497  61.311  33.636  6.00  0.00      A    C  
ATOM   3569  CE1 TYR B 332       5.244  59.127  32.524  6.00  0.00      A    C  
ATOM   3570  CE2 TYR B 332       6.695  61.023  32.310  6.00  0.00      A    C  
ATOM   3571  CZ  TYR B 332       6.092  59.911  31.764  6.00  0.00      A    C  
ATOM   3572  OH  TYR B 332       6.217  59.525  30.415  6.00  0.00      A    O  
ATOM   3573  N   GLU B 333       6.624  61.978  38.377  8.00  0.00      A    N  
ATOM   3574  CA  GLU B 333       6.553  62.698  39.630  8.00  1.00      A    C  
ATOM   3575  C   GLU B 333       5.133  63.188  39.984  8.00  0.00      A    C  
ATOM   3576  O   GLU B 333       4.818  63.388  41.173  8.00  1.00      A    O  
ATOM   3577  CB  GLU B 333       7.524  63.840  39.672  8.00  1.00      A    C  
ATOM   3578  CG  GLU B 333       7.132  64.989  38.794  8.00  0.00      A    C  
ATOM   3579  CD  GLU B 333       8.104  66.125  38.828  9.00  1.00      A    C  
ATOM   3580  OE1 GLU B 333       8.489  66.669  39.896  9.00  1.00      A    O  
ATOM   3581  OE2 GLU B 333       8.471  66.519  37.708  9.00  0.00      A    O1-
ATOM   3582  N   ASN B 334       4.308  63.359  38.972  2.00  0.00      A    N  
ATOM   3583  CA  ASN B 334       2.908  63.809  39.167  2.00  1.00      A    C  
ATOM   3584  C   ASN B 334       2.028  62.626  39.528  2.00  1.00      A    C  
ATOM   3585  O   ASN B 334       0.819  62.820  39.672  2.00  1.00      A    O  
ATOM   3586  CB  ASN B 334       2.382  64.558  37.943  2.00  1.00      A    C  
ATOM   3587  CG  ASN B 334       2.031  63.673  36.802  2.00  0.00      A    C  
ATOM   3588  ND2 ASN B 334       1.351  64.248  35.843  2.00  1.00      A    N  
ATOM   3589  OD1 ASN B 334       2.394  62.478  36.745  2.00  0.00      A    O  
ATOM   3590  N   GLY B 335       2.624  61.421  39.675  5.00  0.00      A    N  
ATOM   3591  CA  GLY B 335       1.933  60.215  40.083  5.00  1.00      A    C  
ATOM   3592  C   GLY B 335       1.413  59.302  38.958  5.00  1.00      A    C  
ATOM   3593  O   GLY B 335       1.011  58.165  39.201  5.00  1.00      A    O  
ATOM   3594  N   GLU B 336       1.428  59.737  37.705  8.00  0.00      A    N  
ATOM   3595  CA  GLU B 336       0.956  58.927  36.625  8.00  1.00      A    C  
ATOM   3596  C   GLU B 336       1.851  57.720  36.410  8.00  0.00      A    C  
ATOM   3597  O   GLU B 336       3.057  57.851  36.562  8.00  0.00      A    O  
ATOM   3598  CB  GLU B 336       0.994  59.718  35.330  8.00  1.00      A    C  
ATOM   3599  CG  GLU B 336      -0.047  60.879  35.220  8.00  1.00      A    C  
ATOM   3600  CD  GLU B 336      -0.074  61.492  33.833  9.00  1.00      A    C  
ATOM   3601  OE1 GLU B 336       0.553  62.531  33.680  9.00  0.00      A    O  
ATOM   3602  OE2 GLU B 336      -0.757  60.918  32.982  9.00  1.00      A    O1-
ATOM   3603  N   VAL B 337       1.234  56.630  36.032 12.00  1.00      A    N  
ATOM   3604  CA  VAL B 337       1.910  55.373  35.679 12.00  0.00      A    C  
ATOM   3605  C   VAL B 337       1.539  55.037  34.266 12.00  0.00      A    C  
ATOM   3606  O   VAL B 337       0.347  54.911  33.893 12.00  1.00      A    O  
ATOM   3607  CB  VAL B 337       1.517  54.271  36.625 10.00  1.00      A    C  
ATOM   3608  CG1 VAL B 337       2.091  52.958  36.171 10.00  1.00      A    C  
ATOM   3609  CG2 VAL B 337       1.906  54.640  38.037 10.00  1.00      A    C  
ATOM   3610  N   VAL B 338       2.552  54.885  33.396 12.00  0.00      A    N  
ATOM   3611  CA  VAL B 338       2.270  54.716  32.008 12.00  1.00      A    C  
ATOM   3612  C   VAL B 338       2.921  53.420  31.506 12.00  0.00      A    C  
ATOM   3613  O   VAL B 338       4.115  53.239  31.751 12.00  0.00      A    O  
ATOM   3614  CB  VAL B 338       2.775  55.954  31.202 10.00  0.00      A    C  
ATOM   3615  CG1 VAL B 338       2.472  55.714  29.741 10.00  1.00      A    C  
ATOM   3616  CG2 VAL B 338       2.169  57.263  31.712 10.00  1.00      A    C  
ATOM   3617  N   GLU B 339       2.148  52.527  30.902  8.00  1.00      A    N  
ATOM   3618  CA  GLU B 339       2.656  51.286  30.317  8.00  0.00      A    C  
ATOM   3619  C   GLU B 339       3.177  51.494  28.938  8.00  0.00      A    C  
ATOM   3620  O   GLU B 339       2.569  52.180  28.127  8.00  1.00      A    O  
ATOM   3621  CB  GLU B 339       1.576  50.195  30.245  8.00  1.00      A    C  
ATOM   3622  CG  GLU B 339       1.137  49.711  31.609  8.00  1.00      A    C  
ATOM   3623  CD  GLU B 339       0.195  48.501  31.619  9.00  1.00      A    C  
ATOM   3624  OE1 GLU B 339      -0.038  47.870  30.564  9.00  1.00      A    O  
ATOM   3625  OE2 GLU B 339      -0.185  48.168  32.764  9.00  1.00      A    O1-
ATOM   3626  N   LEU B 340       4.331  50.862  28.664 12.00  0.00      A    N  
ATOM   3627  CA  LEU B 340       4.909  50.790  27.323 12.00  1.00      A    C  
ATOM   3628  C   LEU B 340       4.933  49.345  26.890 12.00  0.00      A    C  
ATOM   3629  O   LEU B 340       5.858  48.611  27.241 12.00  0.00      A    O  
ATOM   3630  CB  LEU B 340       6.309  51.404  27.304 10.00  0.00      A    C  
ATOM   3631  CG  LEU B 340       6.312  52.920  27.518 10.00  0.00      A    C  
ATOM   3632  CD1 LEU B 340       6.218  53.361  28.956 10.00  0.00      A    C  
ATOM   3633  CD2 LEU B 340       7.590  53.463  26.947 10.00  0.00      A    C  
ATOM   3634  N   GLY B 341       3.930  48.932  26.114  5.00  1.00      A    N  
ATOM   3635  CA  GLY B 341       3.661  47.528  25.872  5.00  1.00      A    C  
ATOM   3636  C   GLY B 341       2.741  47.000  26.985  5.00  1.00      A    C  
ATOM   3637  O   GLY B 341       2.730  47.495  28.126  5.00  0.00      A    O  
ATOM   3638  N   LYS B 342       1.973  46.003  26.616  4.00  1.00      A    N  
ATOM   3639  CA  LYS B 342       1.134  45.356  27.625  4.00  0.00      A    C  
ATOM   3640  C   LYS B 342       1.736  44.050  28.071  4.00  0.00      A    C  
ATOM   3641  O   LYS B 342       2.594  43.486  27.434  2.00  0.00      A    O  
ATOM   3642  CB  LYS B 342      -0.308  45.120  27.090  4.00  1.00      A    C  
ATOM   3643  CG  LYS B 342      -0.402  44.153  25.953  1.00  1.00      A    C  
ATOM   3644  CD  LYS B 342      -1.834  43.887  25.527 11.00  1.00      A    C  
ATOM   3645  CE  LYS B 342      -1.818  42.810  24.488 11.00  1.00      A    C  
ATOM   3646  NZ  LYS B 342      -3.200  42.639  23.967 11.00  1.00      A    N1+
ATOM   3647  N   ALA B 343       1.221  43.576  29.213 12.00  1.00      A    N  
ATOM   3648  CA  ALA B 343       1.693  42.313  29.769 12.00  0.00      A    C  
ATOM   3649  C   ALA B 343       1.395  41.120  28.887 12.00  1.00      A    C  
ATOM   3650  O   ALA B 343       0.369  41.028  28.236 12.00  1.00      A    O  
ATOM   3651  CB  ALA B 343       1.065  42.113  31.156 12.00  1.00      A    C  
ATOM   3652  N   HIS B 344       2.290  40.139  28.912  4.00  0.00      A    N  
ATOM   3653  CA  HIS B 344       2.135  38.860  28.266  3.00  1.00      A    C  
ATOM   3654  C   HIS B 344       2.540  37.769  29.282  3.00  1.00      A    C  
ATOM   3655  O   HIS B 344       3.265  38.029  30.220  3.00  1.00      A    O  
ATOM   3656  CB  HIS B 344       2.974  38.748  26.999  3.00  1.00      A    C  
ATOM   3657  CG  HIS B 344       2.464  39.617  25.892  4.00  0.00      A    C  
ATOM   3658  CD2 HIS B 344       1.573  39.387  24.922  4.00  1.00      A    C  
ATOM   3659  ND1 HIS B 344       2.786  40.949  25.809  4.00  0.00      A    N  
ATOM   3660  CE1 HIS B 344       2.105  41.509  24.826  4.00  0.00      A    C  
ATOM   3661  NE2 HIS B 344       1.366  40.576  24.260  4.00  1.00      A    N  
ATOM   3662  N   LYS B 345       2.007  36.584  29.068  4.00  1.00      A    N  
ATOM   3663  CA  LYS B 345       2.021  35.496  30.085  4.00  1.00      A    C  
ATOM   3664  C   LYS B 345       3.406  35.063  30.445  4.00  0.00      A    C  
ATOM   3665  O   LYS B 345       3.643  34.714  31.600  2.00  1.00      A    O  
ATOM   3666  CB  LYS B 345       1.314  34.260  29.511  4.00  1.00      A    C  
ATOM   3667  CG  LYS B 345      -0.162  34.411  29.381  1.00  1.00      A    C  
ATOM   3668  CD  LYS B 345      -0.729  33.301  28.467 11.00  1.00      A    C  
ATOM   3669  CE  LYS B 345      -2.237  33.314  28.276 11.00  1.00      A    C  
ATOM   3670  NZ  LYS B 345      -2.997  33.851  29.453 11.00  1.00      A    N1+
ATOM   3671  N   TYR B 346       4.358  35.087  29.476  3.00  0.00      A    N  
ATOM   3672  CA  TYR B 346       5.746  34.652  29.770  3.00  1.00      A    C  
ATOM   3673  C   TYR B 346       6.782  35.805  29.971  3.00  1.00      A    C  
ATOM   3674  O   TYR B 346       8.027  35.577  29.940  3.00  1.00      A    O  
ATOM   3675  CB  TYR B 346       6.227  33.670  28.711  3.00  1.00      A    C  
ATOM   3676  CG  TYR B 346       5.374  32.416  28.631  3.00  0.00      A    C  
ATOM   3677  CD1 TYR B 346       5.537  31.406  29.557  6.00  1.00      A    C  
ATOM   3678  CD2 TYR B 346       4.352  32.310  27.712  6.00  1.00      A    C  
ATOM   3679  CE1 TYR B 346       4.777  30.263  29.507  6.00  1.00      A    C  
ATOM   3680  CE2 TYR B 346       3.573  31.154  27.647  6.00  1.00      A    C  
ATOM   3681  CZ  TYR B 346       3.781  30.153  28.600  6.00  1.00      A    C  
ATOM   3682  OH  TYR B 346       3.013  28.991  28.581  6.00  1.00      A    O  
ATOM   3683  N   ASP B 347       6.286  37.036  30.236  8.00  0.00      A    N  
ATOM   3684  CA  ASP B 347       7.151  38.103  30.717  9.00  0.00      A    C  
ATOM   3685  C   ASP B 347       7.926  37.577  31.906  8.00  0.00      A    C  
ATOM   3686  O   ASP B 347       7.355  36.833  32.747  8.00  1.00      A    O  
ATOM   3687  CB  ASP B 347       6.337  39.319  31.179  9.00  1.00      A    C  
ATOM   3688  CG  ASP B 347       5.657  40.075  30.017  9.00  0.00      A    C  
ATOM   3689  OD1 ASP B 347       6.001  39.811  28.854  9.00  0.00      A    O  
ATOM   3690  OD2 ASP B 347       4.751  40.899  30.356  9.00  0.00      A    O1-
ATOM   3691  N   GLU B 348       9.170  37.953  32.037  8.00  0.00      A    N  
ATOM   3692  CA  GLU B 348       9.976  37.560  33.157  8.00  1.00      A    C  
ATOM   3693  C   GLU B 348      11.011  38.587  33.542  8.00  0.00      A    C  
ATOM   3694  O   GLU B 348      11.076  39.653  32.930  8.00  0.00      A    O  
ATOM   3695  CB  GLU B 348      10.637  36.216  32.815  8.00  1.00      A    C  
ATOM   3696  CG  GLU B 348      11.645  36.274  31.662  8.00  0.00      A    C  
ATOM   3697  CD  GLU B 348      12.517  35.027  31.656  9.00  1.00      A    C  
ATOM   3698  OE1 GLU B 348      11.959  33.933  31.349  9.00  1.00      A    O  
ATOM   3699  OE2 GLU B 348      13.729  35.162  31.933  9.00  1.00      A    O1-
ATOM   3700  N   HIS B 349      11.822  38.305  34.564  4.00  1.00      A    N  
ATOM   3701  CA  HIS B 349      12.908  39.182  34.976  3.00  1.00      A    C  
ATOM   3702  C   HIS B 349      12.445  40.612  35.255  3.00  0.00      A    C  
ATOM   3703  O   HIS B 349      12.980  41.609  34.736  3.00  0.00      A    O  
ATOM   3704  CB  HIS B 349      14.029  39.163  33.887  3.00  0.00      A    C  
ATOM   3705  CG  HIS B 349      15.360  39.556  34.408  4.00  0.00      A    C  
ATOM   3706  CD2 HIS B 349      16.038  40.716  34.353  4.00  1.00      A    C  
ATOM   3707  ND1 HIS B 349      16.144  38.682  35.115  4.00  1.00      A    N  
ATOM   3708  CE1 HIS B 349      17.243  39.300  35.504  4.00  1.00      A    C  
ATOM   3709  NE2 HIS B 349      17.209  40.533  35.051  4.00  1.00      A    N  
ATOM   3710  N   TYR B 350      11.449  40.722  36.138  3.00  1.00      A    N  
ATOM   3711  CA  TYR B 350      11.011  42.006  36.618  3.00  0.00      A    C  
ATOM   3712  C   TYR B 350      12.134  42.791  37.266  3.00  0.00      A    C  
ATOM   3713  O   TYR B 350      12.966  42.216  38.017  3.00  1.00      A    O  
ATOM   3714  CB  TYR B 350       9.907  41.825  37.699  3.00  1.00      A    C  
ATOM   3715  CG  TYR B 350       9.590  43.117  38.362  3.00  1.00      A    C  
ATOM   3716  CD1 TYR B 350       8.696  44.039  37.761  6.00  1.00      A    C  
ATOM   3717  CD2 TYR B 350      10.140  43.468  39.578  6.00  1.00      A    C  
ATOM   3718  CE1 TYR B 350       8.374  45.197  38.373  6.00  1.00      A    C  
ATOM   3719  CE2 TYR B 350       9.868  44.672  40.173  6.00  1.00      A    C  
ATOM   3720  CZ  TYR B 350       8.955  45.545  39.519  6.00  1.00      A    C  
ATOM   3721  OH  TYR B 350       8.663  46.723  40.130  6.00  1.00      A    O  
ATOM   3722  N   GLN B 351      12.273  44.068  36.905  2.00  0.00      A    N  
ATOM   3723  CA  GLN B 351      13.159  44.976  37.513  3.00  1.00      A    C  
ATOM   3724  C   GLN B 351      12.571  46.315  37.708  3.00  0.00      A    C  
ATOM   3725  O   GLN B 351      11.650  46.686  36.988  3.00  0.00      A    O  
ATOM   3726  CB  GLN B 351      14.416  45.179  36.609  3.00  1.00      A    C  
ATOM   3727  CG  GLN B 351      15.130  43.925  36.262  2.00  1.00      A    C  
ATOM   3728  CD  GLN B 351      16.315  44.257  35.316  2.00  0.00      A    C  
ATOM   3729  NE2 GLN B 351      16.053  44.260  34.014  2.00  0.00      A    N  
ATOM   3730  OE1 GLN B 351      17.375  44.650  35.785  2.00  1.00      A    O  
ATOM   3731  N   SER B 352      13.136  47.078  38.622  2.00  1.00      A    N  
ATOM   3732  CA  SER B 352      12.709  48.426  38.892  2.00  0.00      A    C  
ATOM   3733  C   SER B 352      13.899  49.260  39.234  2.00  0.00      A    C  
ATOM   3734  O   SER B 352      14.830  48.769  39.947  2.00  1.00      A    O  
ATOM   3735  CB  SER B 352      11.799  48.336  40.148  2.00  1.00      A    C  
ATOM   3736  OG  SER B 352      11.088  49.529  40.318  2.00  1.00      A    O  
ATOM   3737  N   ILE B 353      13.864  50.543  38.917 12.00  0.00      A    N  
ATOM   3738  CA  ILE B 353      14.892  51.450  39.358 12.00  1.00      A    C  
ATOM   3739  C   ILE B 353      14.321  52.790  39.671 12.00  0.00      A    C  
ATOM   3740  O   ILE B 353      13.523  53.319  38.877 12.00  0.00      A    O  
ATOM   3741  CB  ILE B 353      16.084  51.594  38.321 10.00  0.00      A    C  
ATOM   3742  CG1 ILE B 353      17.222  52.430  38.937 10.00  1.00      A    C  
ATOM   3743  CG2 ILE B 353      15.527  52.116  36.963 10.00  0.00      A    C  
ATOM   3744  CD1 ILE B 353      18.568  52.334  38.188 10.00  1.00      A    C  
ATOM   3745  N   GLU B 354      14.743  53.381  40.782  8.00  1.00      A    N  
ATOM   3746  CA  GLU B 354      14.364  54.734  41.114  8.00  0.00      A    C  
ATOM   3747  C   GLU B 354      15.373  55.707  40.632  8.00  0.00      A    C  
ATOM   3748  O   GLU B 354      16.553  55.564  40.900  8.00  0.00      A    O  
ATOM   3749  CB  GLU B 354      14.190  54.941  42.621  8.00  1.00      A    C  
ATOM   3750  CG  GLU B 354      13.197  54.007  43.235  8.00  1.00      A    C  
ATOM   3751  CD  GLU B 354      11.774  54.484  43.099  9.00  1.00      A    C  
ATOM   3752  OE1 GLU B 354      11.510  55.711  43.042  9.00  1.00      A    O  
ATOM   3753  OE2 GLU B 354      10.914  53.604  43.032  9.00  1.00      A    O1-
ATOM   3754  N   LEU B 355      14.944  56.771  39.976 12.00  0.00      A    N  
ATOM   3755  CA  LEU B 355      15.905  57.693  39.486 12.00  0.00      A    C  
ATOM   3756  C   LEU B 355      16.623  58.487  40.604 12.00  0.00      A    C  
ATOM   3757  O   LEU B 355      17.765  58.848  40.421 12.00  0.00      A    O  
ATOM   3758  CB  LEU B 355      15.322  58.655  38.460 10.00  1.00      A    C  
ATOM   3759  CG  LEU B 355      15.441  58.026  37.058 10.00  0.00      A    C  
ATOM   3760  CD1 LEU B 355      14.535  56.835  36.902 10.00  0.00      A    C  
ATOM   3761  CD2 LEU B 355      15.147  59.054  36.016 10.00  1.00      A    C  
ATOM   3762  N   ASN B 356      15.911  58.760  41.700  2.00  1.00      A    N  
ATOM   3763  CA  ASN B 356      16.433  59.451  42.827  2.00  1.00      A    C  
ATOM   3764  C   ASN B 356      17.096  60.722  42.419  2.00  1.00      A    C  
ATOM   3765  O   ASN B 356      18.239  60.997  42.850  2.00  1.00      A    O  
ATOM   3766  CB  ASN B 356      17.449  58.574  43.546  2.00  1.00      A    C  
ATOM   3767  CG  ASN B 356      16.874  57.284  44.076  2.00  1.00      A    C  
ATOM   3768  ND2 ASN B 356      15.671  57.302  44.557  2.00  1.00      A    N  
ATOM   3769  OD1 ASN B 356      17.571  56.258  44.090  2.00  1.00      A    O  
ATOM   3770  N   GLY B 357      16.447  61.490  41.530  5.00  1.00      A    N  
ATOM   3771  CA  GLY B 357      16.984  62.786  41.170  5.00  1.00      A    C  
ATOM   3772  C   GLY B 357      17.991  62.814  40.000  5.00  1.00      A    C  
ATOM   3773  O   GLY B 357      18.294  63.863  39.511  5.00  1.00      A    O  
ATOM   3774  N   ALA B 358      18.450  61.653  39.553 12.00  0.00      A    N  
ATOM   3775  CA  ALA B 358      19.365  61.556  38.432 12.00  1.00      A    C  
ATOM   3776  C   ALA B 358      18.563  61.760  37.143 12.00  0.00      A    C  
ATOM   3777  O   ALA B 358      17.332  61.702  37.157 12.00  1.00      A    O  
ATOM   3778  CB  ALA B 358      19.960  60.168  38.419 12.00  0.00      A    C  
ATOM   3779  N   TYR B 359      19.271  61.892  36.045  3.00  0.00      A    N  
ATOM   3780  CA  TYR B 359      18.616  61.871  34.709  3.00  1.00      A    C  
ATOM   3781  C   TYR B 359      19.197  60.752  33.832  3.00  0.00      A    C  
ATOM   3782  O   TYR B 359      20.352  60.250  34.055  3.00  0.00      A    O  
ATOM   3783  CB  TYR B 359      18.739  63.178  34.038  3.00  1.00      A    C  
ATOM   3784  CG  TYR B 359      20.126  63.706  33.800  3.00  0.00      A    C  
ATOM   3785  CD1 TYR B 359      20.833  63.366  32.631  6.00  0.00      A    C  
ATOM   3786  CD2 TYR B 359      20.759  64.537  34.759  6.00  0.00      A    C  
ATOM   3787  CE1 TYR B 359      22.108  63.891  32.405  6.00  1.00      A    C  
ATOM   3788  CE2 TYR B 359      22.041  65.056  34.549  6.00  1.00      A    C  
ATOM   3789  CZ  TYR B 359      22.701  64.734  33.365  6.00  0.00      A    C  
ATOM   3790  OH  TYR B 359      23.959  65.199  33.186  6.00  1.00      A    O  
ATOM   3791  N   ILE B 360      18.440  60.419  32.789 12.00  0.00      A    N  
ATOM   3792  CA  ILE B 360      18.888  59.470  31.774 12.00  0.00      A    C  
ATOM   3793  C   ILE B 360      19.764  60.223  30.812 12.00  0.00      A    C  
ATOM   3794  O   ILE B 360      19.301  61.137  30.143 12.00  0.00      A    O  
ATOM   3795  CB  ILE B 360      17.731  58.819  31.059 10.00  0.00      A    C  
ATOM   3796  CG1 ILE B 360      16.736  58.123  32.022 10.00  0.00      A    C  
ATOM   3797  CG2 ILE B 360      18.187  57.840  30.034 10.00  0.00      A    C  
ATOM   3798  CD1 ILE B 360      15.400  57.753  31.397 10.00  0.00      A    C  
ATOM   3799  N   LYS B 361      21.027  59.851  30.732  4.00  0.00      A    N  
ATOM   3800  CA  LYS B 361      21.930  60.556  29.884  4.00  0.00      A    C  
ATOM   3801  C   LYS B 361      21.812  60.128  28.409  4.00  0.00      A    C  
ATOM   3802  O   LYS B 361      21.898  60.961  27.507  2.00  1.00      A    O  
ATOM   3803  CB  LYS B 361      23.375  60.280  30.305  4.00  1.00      A    C  
ATOM   3804  CG  LYS B 361      23.794  60.790  31.677  1.00  1.00      A    C  
ATOM   3805  CD  LYS B 361      25.318  60.551  31.923 11.00  1.00      A    C  
ATOM   3806  CE  LYS B 361      25.795  59.134  31.690 11.00  1.00      A    C  
ATOM   3807  NZ  LYS B 361      27.177  58.921  32.230 11.00  1.00      A    N1+
ATOM   3808  N   TYR B 362      21.739  58.836  28.200  3.00  0.00      A    N  
ATOM   3809  CA  TYR B 362      21.617  58.195  26.883  3.00  0.00      A    C  
ATOM   3810  C   TYR B 362      21.180  56.777  27.049  3.00  0.00      A    C  
ATOM   3811  O   TYR B 362      21.158  56.256  28.198  3.00  0.00      A    O  
ATOM   3812  CB  TYR B 362      22.931  58.326  26.071  3.00  0.00      A    C  
ATOM   3813  CG  TYR B 362      24.119  57.512  26.645  3.00  0.00      A    C  
ATOM   3814  CD1 TYR B 362      24.292  56.229  26.249  6.00  0.00      A    C  
ATOM   3815  CD2 TYR B 362      25.046  58.089  27.515  6.00  0.00      A    C  
ATOM   3816  CE1 TYR B 362      25.370  55.482  26.696  6.00  0.00      A    C  
ATOM   3817  CE2 TYR B 362      26.137  57.315  28.010  6.00  1.00      A    C  
ATOM   3818  CZ  TYR B 362      26.238  56.032  27.599  6.00  0.00      A    C  
ATOM   3819  OH  TYR B 362      27.286  55.172  27.987  6.00  1.00      A    O  
ATOM   3820  N   VAL B 363      20.719  56.167  25.956 12.00  0.00      A    N  
ATOM   3821  CA  VAL B 363      20.450  54.756  25.931 12.00  0.00      A    C  
ATOM   3822  C   VAL B 363      21.229  54.070  24.809 12.00  0.00      A    C  
ATOM   3823  O   VAL B 363      21.544  54.699  23.809 12.00  0.00      A    O  
ATOM   3824  CB  VAL B 363      18.964  54.408  25.754 10.00  0.00      A    C  
ATOM   3825  CG1 VAL B 363      18.145  54.885  26.925 10.00  0.00      A    C  
ATOM   3826  CG2 VAL B 363      18.443  54.942  24.466 10.00  0.00      A    C  
ATOM   3827  N   ASP B 364      21.532  52.787  24.975  8.00  0.00      A    N  
ATOM   3828  CA  ASP B 364      22.076  51.944  23.921  9.00  0.00      A    C  
ATOM   3829  C   ASP B 364      21.021  50.907  23.616  8.00  0.00      A    C  
ATOM   3830  O   ASP B 364      20.410  50.330  24.565  8.00  0.00      A    O  
ATOM   3831  CB  ASP B 364      23.374  51.206  24.336  9.00  0.00      A    C  
ATOM   3832  CG  ASP B 364      24.613  52.158  24.384  9.00  1.00      A    C  
ATOM   3833  OD1 ASP B 364      24.630  53.171  23.656  9.00  0.00      A    O  
ATOM   3834  OD2 ASP B 364      25.584  51.918  25.204  9.00  1.00      A    O1-
ATOM   3835  N   VAL B 365      20.799  50.683  22.351 12.00  0.00      A    N  
ATOM   3836  CA  VAL B 365      19.773  49.784  21.892 12.00  0.00      A    C  
ATOM   3837  C   VAL B 365      20.298  48.750  20.927 12.00  0.00      A    C  
ATOM   3838  O   VAL B 365      21.026  49.117  19.974 12.00  0.00      A    O  
ATOM   3839  CB  VAL B 365      18.612  50.585  21.240 10.00  0.00      A    C  
ATOM   3840  CG1 VAL B 365      17.465  49.634  20.900 10.00  0.00      A    C  
ATOM   3841  CG2 VAL B 365      18.138  51.778  22.079 10.00  0.00      A    C  
ATOM   3842  N   ILE B 366      19.925  47.476  21.079 12.00  0.00      A    N  
ATOM   3843  CA  ILE B 366      20.301  46.440  20.120 12.00  0.00      A    C  
ATOM   3844  C   ILE B 366      19.001  45.913  19.522 12.00  0.00      A    C  
ATOM   3845  O   ILE B 366      18.100  45.509  20.254 12.00  0.00      A    O  
ATOM   3846  CB  ILE B 366      21.053  45.285  20.804 10.00  0.00      A    C  
ATOM   3847  CG1 ILE B 366      22.379  45.802  21.364 10.00  0.00      A    C  
ATOM   3848  CG2 ILE B 366      21.298  44.163  19.821 10.00  0.00      A    C  
ATOM   3849  CD1 ILE B 366      23.157  44.827  22.201 10.00  1.00      A    C  
ATOM   3850  N   ALA B 367      18.896  45.897  18.197 12.00  1.00      A    N  
ATOM   3851  CA  ALA B 367      17.711  45.291  17.589 12.00  0.00      A    C  
ATOM   3852  C   ALA B 367      18.181  44.060  16.863 12.00  1.00      A    C  
ATOM   3853  O   ALA B 367      19.331  43.989  16.378 12.00  1.00      A    O  
ATOM   3854  CB  ALA B 367      17.081  46.252  16.635 12.00  1.00      A    C  
ATOM   3855  N   ASN B 368      17.289  43.072  16.743  2.00  0.00      A    N  
ATOM   3856  CA  ASN B 368      17.635  41.872  15.993  2.00  1.00      A    C  
ATOM   3857  C   ASN B 368      16.358  41.159  15.588  2.00  1.00      A    C  
ATOM   3858  O   ASN B 368      15.288  41.433  16.152  2.00  0.00      A    O  
ATOM   3859  CB  ASN B 368      18.471  40.895  16.826  2.00  0.00      A    C  
ATOM   3860  CG  ASN B 368      19.276  39.950  15.969  2.00  1.00      A    C  
ATOM   3861  ND2 ASN B 368      20.022  39.040  16.590  2.00  1.00      A    N  
ATOM   3862  OD1 ASN B 368      19.246  40.062  14.724  2.00  1.00      A    O  
ATOM   3863  N   GLY B 369      16.451  40.232  14.635  5.00  1.00      A    N  
ATOM   3864  CA  GLY B 369      15.243  39.427  14.320  5.00  1.00      A    C  
ATOM   3865  C   GLY B 369      14.939  38.567  15.556  5.00  1.00      A    C  
ATOM   3866  O   GLY B 369      15.849  38.304  16.362  5.00  1.00      A    O  
ATOM   3867  N   PRO B 370      13.677  38.111  15.701  3.00  0.00      A    N  
ATOM   3868  CA  PRO B 370      12.546  38.384  14.789  3.00  1.00      A    C  
ATOM   3869  C   PRO B 370      11.713  39.619  15.244  3.00  0.00      A    C  
ATOM   3870  O   PRO B 370      10.951  39.525  16.203  3.00  0.00      A    O  
ATOM   3871  CB  PRO B 370      11.717  37.099  14.895  3.00  1.00      A    C  
ATOM   3872  CG  PRO B 370      11.991  36.583  16.288  3.00  1.00      A    C  
ATOM   3873  CD  PRO B 370      13.276  37.214  16.806  3.00  0.00      A    C  
ATOM   3874  N   GLU B 371      11.854  40.740  14.533  8.00  1.00      A    N  
ATOM   3875  CA  GLU B 371      11.158  41.997  14.858  8.00  1.00      A    C  
ATOM   3876  C   GLU B 371      11.241  42.315  16.367  8.00  0.00      A    C  
ATOM   3877  O   GLU B 371      10.266  42.656  17.022  8.00  0.00      A    O  
ATOM   3878  CB  GLU B 371       9.731  41.969  14.304  8.00  1.00      A    C  
ATOM   3879  CG  GLU B 371       9.776  41.764  12.781  8.00  1.00      A    C  
ATOM   3880  CD  GLU B 371       8.417  41.725  12.076  9.00  1.00      A    C  
ATOM   3881  OE1 GLU B 371       7.382  41.869  12.756  9.00  1.00      A    O  
ATOM   3882  OE2 GLU B 371       8.378  41.548  10.827  9.00  1.00      A    O1-
ATOM   3883  N   ALA B 372      12.452  42.247  16.896 12.00  1.00      A    N  
ATOM   3884  CA  ALA B 372      12.697  42.394  18.338 12.00  0.00      A    C  
ATOM   3885  C   ALA B 372      13.598  43.566  18.590 12.00  0.00      A    C  
ATOM   3886  O   ALA B 372      14.595  43.760  17.863 12.00  1.00      A    O  
ATOM   3887  CB  ALA B 372      13.379  41.113  18.901 12.00  0.00      A    C  
ATOM   3888  N   ILE B 373      13.300  44.287  19.670 12.00  0.00      A    N  
ATOM   3889  CA  ILE B 373      14.325  45.098  20.370 12.00  0.00      A    C  
ATOM   3890  C   ILE B 373      14.910  44.090  21.386 12.00  0.00      A    C  
ATOM   3891  O   ILE B 373      14.220  43.719  22.358 12.00  0.00      A    O  
ATOM   3892  CB  ILE B 373      13.740  46.324  21.042 10.00  0.00      A    C  
ATOM   3893  CG1 ILE B 373      13.142  47.320  20.038 10.00  0.00      A    C  
ATOM   3894  CG2 ILE B 373      14.801  47.041  21.890 10.00  0.00      A    C  
ATOM   3895  CD1 ILE B 373      14.125  47.682  18.940 10.00  0.00      A    C  
ATOM   3896  N   ASP B 374      16.158  43.679  21.156  8.00  0.00      A    N  
ATOM   3897  CA  ASP B 374      16.831  42.713  22.042  9.00  0.00      A    C  
ATOM   3898  C   ASP B 374      17.105  43.265  23.418  8.00  0.00      A    C  
ATOM   3899  O   ASP B 374      16.853  42.595  24.446  8.00  0.00      A    O  
ATOM   3900  CB  ASP B 374      18.184  42.331  21.457  9.00  0.00      A    C  
ATOM   3901  CG  ASP B 374      18.167  41.290  20.416  9.00  0.00      A    C  
ATOM   3902  OD1 ASP B 374      17.093  40.957  19.867  9.00  0.00      A    O  
ATOM   3903  OD2 ASP B 374      19.319  40.776  20.106  9.00  0.00      A    O1-
ATOM   3904  N   ARG B 375      17.680  44.471  23.496  4.00  0.00      A    N  
ATOM   3905  CA  ARG B 375      18.213  44.995  24.703  4.00  0.00      A    C  
ATOM   3906  C   ARG B 375      18.206  46.483  24.659  4.00  0.00      A    C  
ATOM   3907  O   ARG B 375      18.554  47.106  23.629  3.00  0.00      A    O  
ATOM   3908  CB  ARG B 375      19.705  44.548  24.844  4.00  0.00      A    C  
ATOM   3909  CG  ARG B 375      20.322  44.672  26.250  4.00  0.00      A    C  
ATOM   3910  CD  ARG B 375      21.814  44.276  26.280  4.00  1.00      A    C  
ATOM   3911  NE  ARG B 375      22.507  45.370  25.726  1.00  0.00      A    N  
ATOM   3912  CZ  ARG B 375      23.809  45.574  25.746  1.00  0.00      A    C  
ATOM   3913  NH1 ARG B 375      24.627  44.653  26.232  1.00  1.00      A    N1+
ATOM   3914  NH2 ARG B 375      24.269  46.704  25.234  1.00  1.00      A    N  
ATOM   3915  N   ILE B 376      17.855  47.073  25.780 12.00  0.00      A    N  
ATOM   3916  CA  ILE B 376      17.992  48.477  25.970 12.00  0.00      A    C  
ATOM   3917  C   ILE B 376      18.796  48.695  27.230 12.00  0.00      A    C  
ATOM   3918  O   ILE B 376      18.485  48.131  28.282 12.00  0.00      A    O  
ATOM   3919  CB  ILE B 376      16.622  49.210  26.114 10.00  0.00      A    C  
ATOM   3920  CG1 ILE B 376      15.803  48.974  24.928 10.00  0.00      A    C  
ATOM   3921  CG2 ILE B 376      16.827  50.664  26.449 10.00  0.00      A    C  
ATOM   3922  CD1 ILE B 376      14.325  49.367  25.141 10.00  0.00      A    C  
ATOM   3923  N   VAL B 377      19.817  49.525  27.167 12.00  0.00      A    N  
ATOM   3924  CA  VAL B 377      20.572  49.930  28.344 12.00  0.00      A    C  
ATOM   3925  C   VAL B 377      20.393  51.411  28.623 12.00  0.00      A    C  
ATOM   3926  O   VAL B 377      20.727  52.280  27.756 12.00  0.00      A    O  
ATOM   3927  CB  VAL B 377      22.070  49.602  28.286 10.00  0.00      A    C  
ATOM   3928  CG1 VAL B 377      22.737  50.044  29.573 10.00  1.00      A    C  
ATOM   3929  CG2 VAL B 377      22.298  48.146  27.988 10.00  1.00      A    C  
ATOM   3930  N   PHE B 378      19.894  51.752  29.810  3.00  0.00      A    N  
ATOM   3931  CA  PHE B 378      19.790  53.085  30.232  3.00  0.00      A    C  
ATOM   3932  C   PHE B 378      21.022  53.503  31.064  3.00  0.00      A    C  
ATOM   3933  O   PHE B 378      21.428  52.802  31.979  3.00  0.00      A    O  
ATOM   3934  CB  PHE B 378      18.504  53.316  31.108  7.00  0.00      A    C  
ATOM   3935  CG  PHE B 378      17.217  53.012  30.412  7.00  0.00      A    C  
ATOM   3936  CD1 PHE B 378      16.689  51.735  30.397  7.00  0.00      A    C  
ATOM   3937  CD2 PHE B 378      16.476  54.029  29.804  7.00  0.00      A    C  
ATOM   3938  CE1 PHE B 378      15.530  51.405  29.711  7.00  0.00      A    C  
ATOM   3939  CE2 PHE B 378      15.299  53.731  29.170  7.00  0.00      A    C  
ATOM   3940  CZ  PHE B 378      14.804  52.416  29.138  7.00  0.00      A    C  
ATOM   3941  N   HIS B 379      21.631  54.609  30.739  4.00  0.00      A    N  
ATOM   3942  CA  HIS B 379      22.788  55.160  31.478  3.00  0.00      A    C  
ATOM   3943  C   HIS B 379      22.413  56.416  32.171  3.00  0.00      A    C  
ATOM   3944  O   HIS B 379      22.006  57.409  31.518  3.00  0.00      A    O  
ATOM   3945  CB  HIS B 379      23.888  55.464  30.473  3.00  1.00      A    C  
ATOM   3946  CG  HIS B 379      24.349  54.261  29.755  4.00  0.00      A    C  
ATOM   3947  CD2 HIS B 379      23.843  53.584  28.703  4.00  0.00      A    C  
ATOM   3948  ND1 HIS B 379      25.500  53.605  30.121  4.00  1.00      A    N  
ATOM   3949  CE1 HIS B 379      25.665  52.555  29.357  4.00  1.00      A    C  
ATOM   3950  NE2 HIS B 379      24.707  52.544  28.457  4.00  0.00      A    N  
ATOM   3951  N   PHE B 380      22.505  56.441  33.493  3.00  0.00      A    N  
ATOM   3952  CA  PHE B 380      22.063  57.584  34.241  3.00  0.00      A    C  
ATOM   3953  C   PHE B 380      23.181  58.486  34.634  3.00  0.00      A    C  
ATOM   3954  O   PHE B 380      24.354  58.019  34.641  3.00  0.00      A    O  
ATOM   3955  CB  PHE B 380      21.359  57.061  35.539  7.00  0.00      A    C  
ATOM   3956  CG  PHE B 380      20.161  56.172  35.240  7.00  0.00      A    C  
ATOM   3957  CD1 PHE B 380      20.315  54.830  34.980  7.00  0.00      A    C  
ATOM   3958  CD2 PHE B 380      18.922  56.715  35.052  7.00  0.00      A    C  
ATOM   3959  CE1 PHE B 380      19.240  54.038  34.665  7.00  0.00      A    C  
ATOM   3960  CE2 PHE B 380      17.830  55.923  34.798  7.00  0.00      A    C  
ATOM   3961  CZ  PHE B 380      17.967  54.613  34.572  7.00  0.00      A    C  
ATOM   3962  N   SER B 381      22.852  59.696  35.045  2.00  0.00      A    N  
ATOM   3963  CA  SER B 381      23.799  60.723  35.371  2.00  0.00      A    C  
ATOM   3964  C   SER B 381      24.646  60.391  36.618  2.00  1.00      A    C  
ATOM   3965  O   SER B 381      25.684  61.026  36.801  2.00  1.00      A    O  
ATOM   3966  CB  SER B 381      23.124  62.072  35.531  2.00  1.00      A    C  
ATOM   3967  OG  SER B 381      22.119  62.020  36.541  2.00  1.00      A    O  
ATOM   3968  N   ASP B 382      24.184  59.467  37.450  8.00  0.00      A    N  
ATOM   3969  CA  ASP B 382      24.818  59.211  38.756  9.00  1.00      A    C  
ATOM   3970  C   ASP B 382      25.625  57.930  38.624  8.00  1.00      A    C  
ATOM   3971  O   ASP B 382      25.852  57.227  39.616  8.00  1.00      A    O  
ATOM   3972  CB  ASP B 382      23.764  59.115  39.851  9.00  1.00      A    C  
ATOM   3973  CG  ASP B 382      22.759  58.024  39.609  9.00  1.00      A    C  
ATOM   3974  OD1 ASP B 382      22.910  57.218  38.646  9.00  0.00      A    O  
ATOM   3975  OD2 ASP B 382      21.825  57.958  40.454  9.00  1.00      A    O1-
ATOM   3976  N   ASP B 383      25.946  57.591  37.371  8.00  0.00      A    N  
ATOM   3977  CA  ASP B 383      26.776  56.443  36.990  9.00  1.00      A    C  
ATOM   3978  C   ASP B 383      26.053  55.083  36.919  8.00  1.00      A    C  
ATOM   3979  O   ASP B 383      26.576  54.109  36.309  8.00  1.00      A    O  
ATOM   3980  CB  ASP B 383      28.016  56.379  37.910  9.00  1.00      A    C  
ATOM   3981  CG  ASP B 383      28.974  57.549  37.662  9.00  1.00      A    C  
ATOM   3982  OD1 ASP B 383      29.129  57.888  36.472  9.00  1.00      A    O  
ATOM   3983  OD2 ASP B 383      29.536  58.100  38.644  9.00  1.00      A    O1-
ATOM   3984  N   ARG B 384      24.819  55.007  37.447  4.00  0.00      A    N  
ATOM   3985  CA  ARG B 384      24.120  53.778  37.429  4.00  1.00      A    C  
ATOM   3986  C   ARG B 384      23.660  53.428  36.016  4.00  0.00      A    C  
ATOM   3987  O   ARG B 384      23.576  54.310  35.117  3.00  0.00      A    O  
ATOM   3988  CB  ARG B 384      22.898  53.848  38.375  4.00  1.00      A    C  
ATOM   3989  CG  ARG B 384      23.242  53.987  39.849  4.00  1.00      A    C  
ATOM   3990  CD  ARG B 384      22.007  53.899  40.737  4.00  1.00      A    C  
ATOM   3991  NE  ARG B 384      21.193  55.099  40.546  1.00  1.00      A    N  
ATOM   3992  CZ  ARG B 384      19.890  55.188  40.736  1.00  1.00      A    C  
ATOM   3993  NH1 ARG B 384      19.198  54.162  41.144  1.00  1.00      A    N1+
ATOM   3994  NH2 ARG B 384      19.301  56.361  40.482  1.00  0.00      A    N  
ATOM   3995  N   THR B 385      23.372  52.160  35.828  2.00  1.00      A    N  
ATOM   3996  CA  THR B 385      22.825  51.611  34.588  2.00  0.00      A    C  
ATOM   3997  C   THR B 385      21.616  50.746  34.879  2.00  0.00      A    C  
ATOM   3998  O   THR B 385      21.428  50.311  36.024  2.00  1.00      A    O  
ATOM   3999  CB  THR B 385      23.813  50.789  33.777  2.00  1.00      A    C  
ATOM   4000  CG2 THR B 385      24.957  51.653  33.319  2.00  1.00      A    C  
ATOM   4001  OG1 THR B 385      24.326  49.752  34.601  2.00  1.00      A    O  
ATOM   4002  N   PHE B 386      20.781  50.533  33.858  3.00  0.00      A    N  
ATOM   4003  CA  PHE B 386      19.604  49.696  33.936  3.00  1.00      A    C  
ATOM   4004  C   PHE B 386      19.504  49.007  32.602  3.00  0.00      A    C  
ATOM   4005  O   PHE B 386      19.351  49.652  31.526  3.00  0.00      A    O  
ATOM   4006  CB  PHE B 386      18.366  50.559  34.139  7.00  0.00      A    C  
ATOM   4007  CG  PHE B 386      17.109  49.810  34.493  7.00  0.00      A    C  
ATOM   4008  CD1 PHE B 386      16.991  49.077  35.726  7.00  1.00      A    C  
ATOM   4009  CD2 PHE B 386      15.988  49.838  33.682  7.00  0.00      A    C  
ATOM   4010  CE1 PHE B 386      15.793  48.429  36.063  7.00  1.00      A    C  
ATOM   4011  CE2 PHE B 386      14.788  49.203  34.041  7.00  0.00      A    C  
ATOM   4012  CZ  PHE B 386      14.693  48.478  35.229  7.00  0.00      A    C  
ATOM   4013  N   VAL B 387      19.589  47.697  32.661 12.00  1.00      A    N  
ATOM   4014  CA  VAL B 387      19.634  46.839  31.505 12.00  0.00      A    C  
ATOM   4015  C   VAL B 387      18.401  46.008  31.351 12.00  0.00      A    C  
ATOM   4016  O   VAL B 387      18.054  45.204  32.248 12.00  1.00      A    O  
ATOM   4017  CB  VAL B 387      20.832  45.851  31.599 10.00  1.00      A    C  
ATOM   4018  CG1 VAL B 387      20.874  44.955  30.362 10.00  1.00      A    C  
ATOM   4019  CG2 VAL B 387      22.105  46.613  31.914 10.00  1.00      A    C  
ATOM   4020  N   VAL B 388      17.750  46.137  30.198 12.00  0.00      A    N  
ATOM   4021  CA  VAL B 388      16.588  45.395  29.886 12.00  0.00      A    C  
ATOM   4022  C   VAL B 388      16.829  44.539  28.660 12.00  0.00      A    C  
ATOM   4023  O   VAL B 388      17.361  45.010  27.642 12.00  0.00      A    O  
ATOM   4024  CB  VAL B 388      15.344  46.322  29.625 10.00  0.00      A    C  
ATOM   4025  CG1 VAL B 388      14.056  45.521  29.430 10.00  0.00      A    C  
ATOM   4026  CG2 VAL B 388      15.177  47.351  30.706 10.00  0.00      A    C  
ATOM   4027  N   GLY B 389      16.455  43.249  28.721  5.00  0.00      A    N  
ATOM   4028  CA  GLY B 389      16.637  42.311  27.666  5.00  0.00      A    C  
ATOM   4029  C   GLY B 389      18.086  41.815  27.609  5.00  0.00      A    C  
ATOM   4030  O   GLY B 389      18.852  42.017  28.567  5.00  1.00      A    O  
ATOM   4031  N   GLU B 390      18.430  41.178  26.486  8.00  0.00      A    N  
ATOM   4032  CA  GLU B 390      19.735  40.481  26.307  8.00  1.00      A    C  
ATOM   4033  C   GLU B 390      20.217  40.651  24.885  8.00  0.00      A    C  
ATOM   4034  O   GLU B 390      19.431  40.694  23.979  8.00  0.00      A    O  
ATOM   4035  CB  GLU B 390      19.600  39.006  26.563  8.00  1.00      A    C  
ATOM   4036  CG  GLU B 390      19.196  38.716  27.998  8.00  1.00      A    C  
ATOM   4037  CD  GLU B 390      18.784  37.289  28.223  9.00  1.00      A    C  
ATOM   4038  OE1 GLU B 390      18.614  36.479  27.255  9.00  1.00      A    O  
ATOM   4039  OE2 GLU B 390      18.619  36.997  29.433  9.00  1.00      A    O1-
ATOM   4040  N   ASN B 391      21.530  40.693  24.715  2.00  1.00      A    N  
ATOM   4041  CA  ASN B 391      22.159  40.789  23.422  2.00  0.00      A    C  
ATOM   4042  C   ASN B 391      22.212  39.455  22.765  2.00  0.00      A    C  
ATOM   4043  O   ASN B 391      22.981  38.655  23.220  2.00  1.00      A    O  
ATOM   4044  CB  ASN B 391      23.602  41.307  23.629  2.00  1.00      A    C  
ATOM   4045  CG  ASN B 391      24.332  41.521  22.322  2.00  1.00      A    C  
ATOM   4046  ND2 ASN B 391      25.579  41.946  22.432  2.00  1.00      A    N  
ATOM   4047  OD1 ASN B 391      23.770  41.361  21.246  2.00  0.00      A    O  
ATOM   4048  N   SER B 392      21.479  39.264  21.663  2.00  0.00      A    N  
ATOM   4049  CA  SER B 392      21.510  37.990  20.953  2.00  0.00      A    C  
ATOM   4050  C   SER B 392      22.597  37.983  19.883  2.00  1.00      A    C  
ATOM   4051  O   SER B 392      22.702  36.982  19.139  2.00  1.00      A    O  
ATOM   4052  CB  SER B 392      20.173  37.685  20.284  2.00  1.00      A    C  
ATOM   4053  OG  SER B 392      19.899  38.666  19.295  2.00  0.00      A    O  
ATOM   4054  N   GLY B 393      23.462  39.009  19.850  5.00  0.00      A    N  
ATOM   4055  CA  GLY B 393      24.702  38.948  19.006  5.00  1.00      A    C  
ATOM   4056  C   GLY B 393      24.662  39.974  17.896  5.00  1.00      A    C  
ATOM   4057  O   GLY B 393      24.995  39.654  16.759  5.00  1.00      A    O  
ATOM   4058  N   LYS B 394      24.230  41.210  18.206  4.00  0.00      A    N  
ATOM   4059  CA  LYS B 394      24.156  42.304  17.261  4.00  0.00      A    C  
ATOM   4060  C   LYS B 394      24.769  43.584  17.863  4.00  1.00      A    C  
ATOM   4061  O   LYS B 394      24.855  43.731  19.080  2.00  1.00      A    O  
ATOM   4062  CB  LYS B 394      22.744  42.618  16.811  4.00  0.00      A    C  
ATOM   4063  CG  LYS B 394      22.229  41.675  15.711  1.00  0.00      A    C  
ATOM   4064  CD  LYS B 394      22.931  41.819  14.337 11.00  1.00      A    C  
ATOM   4065  CE  LYS B 394      22.463  40.753  13.346 11.00  1.00      A    C  
ATOM   4066  NZ  LYS B 394      21.124  41.173  12.838 11.00  1.00      A    N1+
ATOM   4067  N   PRO B 395      25.154  44.523  17.004  3.00  0.00      A    N  
ATOM   4068  CA  PRO B 395      25.743  45.740  17.586  3.00  1.00      A    C  
ATOM   4069  C   PRO B 395      24.671  46.666  18.184  3.00  0.00      A    C  
ATOM   4070  O   PRO B 395      23.488  46.597  17.827  3.00  1.00      A    O  
ATOM   4071  CB  PRO B 395      26.403  46.421  16.382  3.00  1.00      A    C  
ATOM   4072  CG  PRO B 395      25.631  45.933  15.261  3.00  1.00      A    C  
ATOM   4073  CD  PRO B 395      25.215  44.515  15.542  3.00  1.00      A    C  
ATOM   4074  N   SER B 396      25.114  47.502  19.095  2.00  1.00      A    N  
ATOM   4075  CA  SER B 396      24.281  48.482  19.716  2.00  0.00      A    C  
ATOM   4076  C   SER B 396      24.368  49.838  18.983  2.00  0.00      A    C  
ATOM   4077  O   SER B 396      25.366  50.163  18.365  2.00  1.00      A    O  
ATOM   4078  CB  SER B 396      24.645  48.624  21.148  2.00  1.00      A    C  
ATOM   4079  OG  SER B 396      25.958  49.200  21.305  2.00  1.00      A    O  
ATOM   4080  N   VAL B 397      23.273  50.577  19.044 12.00  0.00      A    N  
ATOM   4081  CA  VAL B 397      23.175  51.919  18.553 12.00  1.00      A    C  
ATOM   4082  C   VAL B 397      22.894  52.811  19.760 12.00  0.00      A    C  
ATOM   4083  O   VAL B 397      22.016  52.493  20.602 12.00  0.00      A    O  
ATOM   4084  CB  VAL B 397      22.085  51.987  17.542 10.00  0.00      A    C  
ATOM   4085  CG1 VAL B 397      21.781  53.425  17.215 10.00  1.00      A    C  
ATOM   4086  CG2 VAL B 397      22.565  51.256  16.282 10.00  1.00      A    C  
ATOM   4087  N   ARG B 398      23.624  53.899  19.911  4.00  1.00      A    N  
ATOM   4088  CA  ARG B 398      23.411  54.819  21.034  4.00  0.00      A    C  
ATOM   4089  C   ARG B 398      22.428  55.854  20.579  4.00  0.00      A    C  
ATOM   4090  O   ARG B 398      22.566  56.409  19.464  3.00  0.00      A    O  
ATOM   4091  CB  ARG B 398      24.745  55.454  21.445  4.00  1.00      A    C  
ATOM   4092  CG  ARG B 398      24.647  56.519  22.518  4.00  0.00      A    C  
ATOM   4093  CD  ARG B 398      25.972  57.187  22.700  4.00  1.00      A    C  
ATOM   4094  NE  ARG B 398      26.782  56.358  23.523  1.00  1.00      A    N  
ATOM   4095  CZ  ARG B 398      27.631  56.802  24.438  1.00  1.00      A    C  
ATOM   4096  NH1 ARG B 398      27.789  58.107  24.729  1.00  1.00      A    N1+
ATOM   4097  NH2 ARG B 398      28.302  55.888  25.053  1.00  1.00      A    N  
ATOM   4098  N   LEU B 399      21.433  56.162  21.431 12.00  0.00      A    N  
ATOM   4099  CA  LEU B 399      20.562  57.299  21.194 12.00  0.00      A    C  
ATOM   4100  C   LEU B 399      20.902  58.355  22.214 12.00  0.00      A    C  
ATOM   4101  O   LEU B 399      20.780  58.163  23.420 12.00  0.00      A    O  
ATOM   4102  CB  LEU B 399      19.102  56.894  21.376 10.00  0.00      A    C  
ATOM   4103  CG  LEU B 399      18.584  55.754  20.521 10.00  0.00      A    C  
ATOM   4104  CD1 LEU B 399      17.118  55.359  20.830 10.00  0.00      A    C  
ATOM   4105  CD2 LEU B 399      18.724  56.002  19.044 10.00  0.00      A    C  
ATOM   4106  N   GLN B 400      21.462  59.469  21.751  2.00  0.00      A    N  
ATOM   4107  CA  GLN B 400      21.936  60.509  22.583  3.00  0.00      A    C  
ATOM   4108  C   GLN B 400      21.895  61.841  21.779  3.00  0.00      A    C  
ATOM   4109  O   GLN B 400      22.098  61.831  20.562  3.00  0.00      A    O  
ATOM   4110  CB  GLN B 400      23.393  60.281  22.999  3.00  0.00      A    C  
ATOM   4111  CG  GLN B 400      23.952  61.348  23.899  2.00  0.00      A    C  
ATOM   4112  CD  GLN B 400      25.266  60.924  24.534  2.00  0.00      A    C  
ATOM   4113  NE2 GLN B 400      25.610  61.597  25.618  2.00  1.00      A    N  
ATOM   4114  OE1 GLN B 400      25.977  60.063  24.043  2.00  0.00      A    O  
ATOM   4115  N   LEU B 401      21.615  62.931  22.473 12.00  0.00      A    N  
ATOM   4116  CA  LEU B 401      21.734  64.284  21.983 12.00  0.00      A    C  
ATOM   4117  C   LEU B 401      22.570  65.071  22.938 12.00  0.00      A    C  
ATOM   4118  O   LEU B 401      22.263  65.205  24.118 12.00  0.00      A    O  
ATOM   4119  CB  LEU B 401      20.358  64.924  21.793 10.00  0.00      A    C  
ATOM   4120  CG  LEU B 401      20.308  66.402  21.434 10.00  0.00      A    C  
ATOM   4121  CD1 LEU B 401      20.972  66.641  20.081 10.00  0.00      A    C  
ATOM   4122  CD2 LEU B 401      18.877  66.902  21.421 10.00  0.00      A    C  
ATOM   4123  N   GLU B 402      23.720  65.561  22.430  8.00  0.00      A    N  
ATOM   4124  CA  GLU B 402      24.673  66.307  23.238  8.00  1.00      A    C  
ATOM   4125  C   GLU B 402      23.992  67.398  24.025  8.00  0.00      A    C  
ATOM   4126  O   GLU B 402      23.196  68.140  23.453  8.00  0.00      A    O  
ATOM   4127  CB  GLU B 402      25.700  66.937  22.286  8.00  0.00      A    C  
ATOM   4128  CG  GLU B 402      26.731  67.851  22.932  8.00  1.00      A    C  
ATOM   4129  CD  GLU B 402      27.771  68.450  21.973  9.00  1.00      A    C  
ATOM   4130  OE1 GLU B 402      27.554  68.599  20.732  9.00  1.00      A    O  
ATOM   4131  OE2 GLU B 402      28.830  68.879  22.515  9.00  1.00      A    O1-
ATOM   4132  N   GLY B 403      24.298  67.495  25.328  5.00  1.00      A    N  
ATOM   4133  CA  GLY B 403      23.823  68.652  26.117  5.00  1.00      A    C  
ATOM   4134  C   GLY B 403      22.345  68.495  26.516  5.00  1.00      A    C  
ATOM   4135  O   GLY B 403      21.745  69.414  27.089  5.00  0.00      A    O  
ATOM   4136  N   HIS B 404      21.743  67.361  26.162  4.00  0.00      A    N  
ATOM   4137  CA  HIS B 404      20.306  67.076  26.455  3.00  0.00      A    C  
ATOM   4138  C   HIS B 404      20.158  65.732  27.100  3.00  1.00      A    C  
ATOM   4139  O   HIS B 404      21.077  64.884  27.037  3.00  1.00      A    O  
ATOM   4140  CB  HIS B 404      19.504  67.073  25.134  3.00  0.00      A    C  
ATOM   4141  CG  HIS B 404      19.495  68.385  24.431  4.00  0.00      A    C  
ATOM   4142  CD2 HIS B 404      18.463  69.195  24.115  4.00  0.00      A    C  
ATOM   4143  ND1 HIS B 404      20.611  68.962  23.851  4.00  0.00      A    N  
ATOM   4144  CE1 HIS B 404      20.267  70.082  23.260  4.00  0.00      A    C  
ATOM   4145  NE2 HIS B 404      18.971  70.249  23.420  4.00  0.00      A    N  
ATOM   4146  N   PHE B 405      19.101  65.572  27.903  3.00  0.00      A    N  
ATOM   4147  CA  PHE B 405      18.874  64.273  28.555  3.00  0.00      A    C  
ATOM   4148  C   PHE B 405      17.599  63.657  28.022  3.00  0.00      A    C  
ATOM   4149  O   PHE B 405      16.804  64.349  27.374  3.00  0.00      A    O  
ATOM   4150  CB  PHE B 405      18.834  64.431  30.072  7.00  0.00      A    C  
ATOM   4151  CG  PHE B 405      17.698  65.292  30.555  7.00  0.00      A    C  
ATOM   4152  CD1 PHE B 405      17.769  66.683  30.583  7.00  0.00      A    C  
ATOM   4153  CD2 PHE B 405      16.562  64.689  30.970  7.00  0.00      A    C  
ATOM   4154  CE1 PHE B 405      16.718  67.461  31.039  7.00  0.00      A    C  
ATOM   4155  CE2 PHE B 405      15.482  65.457  31.446  7.00  1.00      A    C  
ATOM   4156  CZ  PHE B 405      15.529  66.828  31.422  7.00  0.00      A    C  
ATOM   4157  N   ILE B 406      17.395  62.395  28.329 12.00  0.00      A    N  
ATOM   4158  CA  ILE B 406      16.229  61.672  27.832 12.00  0.00      A    C  
ATOM   4159  C   ILE B 406      15.065  61.868  28.831 12.00  0.00      A    C  
ATOM   4160  O   ILE B 406      15.218  61.566  30.053 12.00  1.00      A    O  
ATOM   4161  CB  ILE B 406      16.568  60.190  27.606 10.00  0.00      A    C  
ATOM   4162  CG1 ILE B 406      17.383  60.069  26.301 10.00  0.00      A    C  
ATOM   4163  CG2 ILE B 406      15.307  59.312  27.503 10.00  0.00      A    C  
ATOM   4164  CD1 ILE B 406      18.056  58.737  26.095 10.00  0.00      A    C  
ATOM   4165  N   CYS B 407      13.951  62.443  28.328  5.00  0.00      A    N  
ATOM   4166  CA  CYS B 407      12.797  62.819  29.143  5.00  1.00      A    C  
ATOM   4167  C   CYS B 407      11.527  62.016  28.846  5.00  0.00      A    C  
ATOM   4168  O   CYS B 407      10.476  62.290  29.463  5.00  0.00      A    O  
ATOM   4169  CB  CYS B 407      12.489  64.295  29.016  5.00  0.00      A    C  
ATOM   4170  SG  CYS B 407      12.188  64.709  27.269  5.00  0.00      A    S  
ATOM   4171  N   GLY B 408      11.588  61.117  27.882  5.00  0.00      A    N  
ATOM   4172  CA  GLY B 408      10.488  60.287  27.439  5.00  0.00      A    C  
ATOM   4173  C   GLY B 408      10.943  59.241  26.496  5.00  0.00      A    C  
ATOM   4174  O   GLY B 408      12.110  59.254  26.058  5.00  0.00      A    O  
ATOM   4175  N   MET B 409      10.069  58.299  26.228  3.00  0.00      A    N  
ATOM   4176  CA  MET B 409      10.342  57.215  25.334  3.00  0.00      A    C  
ATOM   4177  C   MET B 409       9.065  56.534  24.892  3.00  0.00      A    C  
ATOM   4178  O   MET B 409       7.972  56.819  25.393 12.00  0.00      A    O  
ATOM   4179  CB  MET B 409      11.278  56.195  25.995  7.00  0.00      A    C  
ATOM   4180  CG  MET B 409      10.615  55.457  27.173  7.00  0.00      A    C  
ATOM   4181  SD  MET B 409      11.800  54.713  28.370  7.00  0.00      A    S  
ATOM   4182  CE  MET B 409      12.443  56.048  29.234  7.00  0.00      A    C  
ATOM   4183  N   LEU B 410       9.208  55.659  23.921 12.00  0.00      A    N  
ATOM   4184  CA  LEU B 410       8.076  55.054  23.237 12.00  0.00      A    C  
ATOM   4185  C   LEU B 410       8.432  53.675  22.765 12.00  0.00      A    C  
ATOM   4186  O   LEU B 410       9.576  53.438  22.264 12.00  0.00      A    O  
ATOM   4187  CB  LEU B 410       7.651  55.900  22.019 10.00  0.00      A    C  
ATOM   4188  CG  LEU B 410       6.369  55.525  21.276 10.00  0.00      A    C  
ATOM   4189  CD1 LEU B 410       5.203  55.754  22.167 10.00  1.00      A    C  
ATOM   4190  CD2 LEU B 410       6.239  56.306  20.008 10.00  0.00      A    C  
ATOM   4191  N   ALA B 411       7.482  52.764  22.958 12.00  0.00      A    N  
ATOM   4192  CA  ALA B 411       7.672  51.353  22.558 12.00  0.00      A    C  
ATOM   4193  C   ALA B 411       6.447  50.883  21.802 12.00  0.00      A    C  
ATOM   4194  O   ALA B 411       5.329  51.316  22.091 12.00  1.00      A    O  
ATOM   4195  CB  ALA B 411       7.964  50.438  23.804 12.00  0.00      A    C  
ATOM   4196  N   ASP B 412       6.595  49.986  20.859  8.00  0.00      A    N  
ATOM   4197  CA  ASP B 412       5.455  49.306  20.288  9.00  1.00      A    C  
ATOM   4198  C   ASP B 412       5.778  47.848  20.167  8.00  0.00      A    C  
ATOM   4199  O   ASP B 412       6.760  47.524  19.548  8.00  0.00      A    O  
ATOM   4200  CB  ASP B 412       5.129  49.903  18.901  9.00  0.00      A    C  
ATOM   4201  CG  ASP B 412       3.845  49.413  18.328  9.00  0.00      A    C  
ATOM   4202  OD1 ASP B 412       3.100  48.597  18.943  9.00  1.00      A    O  
ATOM   4203  OD2 ASP B 412       3.522  49.835  17.167  9.00  1.00      A    O1-
ATOM   4204  N   GLN B 413       4.978  46.978  20.788  2.00  1.00      A    N  
ATOM   4205  CA  GLN B 413       5.109  45.501  20.608  3.00  0.00      A    C  
ATOM   4206  C   GLN B 413       4.520  45.000  19.273  3.00  0.00      A    C  
ATOM   4207  O   GLN B 413       4.736  43.834  18.861  3.00  0.00      A    O  
ATOM   4208  CB  GLN B 413       4.422  44.769  21.750  3.00  1.00      A    C  
ATOM   4209  CG  GLN B 413       4.959  45.054  23.141  2.00  0.00      A    C  
ATOM   4210  CD  GLN B 413       4.020  44.570  24.213  2.00  0.00      A    C  
ATOM   4211  NE2 GLN B 413       4.599  44.089  25.303  2.00  0.00      A    N  
ATOM   4212  OE1 GLN B 413       2.780  44.732  24.129  2.00  1.00      A    O  
ATOM   4213  N   GLU B 414       3.824  45.882  18.555  8.00  0.00      A    N  
ATOM   4214  CA  GLU B 414       3.353  45.540  17.189  8.00  1.00      A    C  
ATOM   4215  C   GLU B 414       2.566  44.218  17.180  8.00  1.00      A    C  
ATOM   4216  O   GLU B 414       2.785  43.363  16.327  8.00  1.00      A    O  
ATOM   4217  CB  GLU B 414       4.495  45.534  16.173  8.00  1.00      A    C  
ATOM   4218  CG  GLU B 414       5.189  46.917  16.169  8.00  1.00      A    C  
ATOM   4219  CD  GLU B 414       6.360  47.088  15.215  9.00  1.00      A    C  
ATOM   4220  OE1 GLU B 414       6.723  46.135  14.493  9.00  1.00      A    O  
ATOM   4221  OE2 GLU B 414       6.951  48.224  15.220  9.00  0.00      A    O1-
ATOM   4222  N   GLY B 415       1.707  44.086  18.157  5.00  1.00      A    N  
ATOM   4223  CA  GLY B 415       0.814  42.899  18.282  5.00  1.00      A    C  
ATOM   4224  C   GLY B 415       1.518  41.660  18.805  5.00  1.00      A    C  
ATOM   4225  O   GLY B 415       0.876  40.642  18.963  5.00  1.00      A    O  
ATOM   4226  N   SER B 416       2.805  41.751  19.140  2.00  0.00      A    N  
ATOM   4227  CA  SER B 416       3.586  40.623  19.593  2.00  1.00      A    C  
ATOM   4228  C   SER B 416       3.794  40.627  21.088  2.00  1.00      A    C  
ATOM   4229  O   SER B 416       3.261  41.488  21.805  2.00  0.00      A    O  
ATOM   4230  CB  SER B 416       4.941  40.612  18.867  2.00  1.00      A    C  
ATOM   4231  OG  SER B 416       5.804  41.507  19.531  2.00  0.00      A    O  
ATOM   4232  N   ASP B 417       4.612  39.685  21.568  8.00  0.00      A    N  
ATOM   4233  CA  ASP B 417       4.875  39.566  22.989  9.00  0.00      A    C  
ATOM   4234  C   ASP B 417       6.198  40.231  23.475  8.00  0.00      A    C  
ATOM   4235  O   ASP B 417       6.691  40.002  24.605  8.00  0.00      A    O  
ATOM   4236  CB  ASP B 417       4.840  38.070  23.400  9.00  1.00      A    C  
ATOM   4237  CG  ASP B 417       5.707  37.201  22.542  9.00  1.00      A    C  
ATOM   4238  OD1 ASP B 417       6.594  37.690  21.787  9.00  1.00      A    O  
ATOM   4239  OD2 ASP B 417       5.509  35.935  22.593  9.00  1.00      A    O1-
ATOM   4240  N   LYS B 418       6.804  41.024  22.582  4.00  0.00      A    N  
ATOM   4241  CA  LYS B 418       8.033  41.687  22.879  4.00  0.00      A    C  
ATOM   4242  C   LYS B 418       7.981  43.044  22.139  4.00  0.00      A    C  
ATOM   4243  O   LYS B 418       7.252  43.185  21.157  2.00  0.00      A    O  
ATOM   4244  CB  LYS B 418       9.212  40.895  22.340  4.00  0.00      A    C  
ATOM   4245  CG  LYS B 418       9.020  40.619  20.830  1.00  0.00      A    C  
ATOM   4246  CD  LYS B 418       9.856  39.539  20.316 11.00  0.00      A    C  
ATOM   4247  CE  LYS B 418       9.987  39.608  18.819 11.00  0.00      A    C  
ATOM   4248  NZ  LYS B 418       8.756  39.235  18.085 11.00  1.00      A    N1+
ATOM   4249  N   VAL B 419       8.720  44.000  22.662 12.00  0.00      A    N  
ATOM   4250  CA  VAL B 419       8.906  45.300  21.992 12.00  0.00      A    C  
ATOM   4251  C   VAL B 419       9.605  45.131  20.639 12.00  0.00      A    C  
ATOM   4252  O   VAL B 419      10.639  44.413  20.534 12.00  0.00      A    O  
ATOM   4253  CB  VAL B 419       9.648  46.279  22.891 10.00  0.00      A    C  
ATOM   4254  CG1 VAL B 419       9.991  47.579  22.151 10.00  0.00      A    C  
ATOM   4255  CG2 VAL B 419       8.872  46.581  24.106 10.00  0.00      A    C  
ATOM   4256  N   ALA B 420       9.046  45.785  19.593 12.00  0.00      A    N  
ATOM   4257  CA  ALA B 420       9.534  45.701  18.231 12.00  0.00      A    C  
ATOM   4258  C   ALA B 420      10.112  47.025  17.687 12.00  0.00      A    C  
ATOM   4259  O   ALA B 420      10.899  47.020  16.732 12.00  0.00      A    O  
ATOM   4260  CB  ALA B 420       8.391  45.224  17.346 12.00  1.00      A    C  
ATOM   4261  N   ALA B 421       9.733  48.125  18.310 12.00  0.00      A    N  
ATOM   4262  CA  ALA B 421      10.214  49.466  17.939 12.00  0.00      A    C  
ATOM   4263  C   ALA B 421      10.319  50.297  19.207 12.00  0.00      A    C  
ATOM   4264  O   ALA B 421       9.515  50.193  20.146 12.00  0.00      A    O  
ATOM   4265  CB  ALA B 421       9.249  50.094  16.972 12.00  1.00      A    C  
ATOM   4266  N   PHE B 422      11.325  51.138  19.273  3.00  0.00      A    N  
ATOM   4267  CA  PHE B 422      11.602  51.908  20.438  3.00  0.00      A    C  
ATOM   4268  C   PHE B 422      12.232  53.264  20.019  3.00  0.00      A    C  
ATOM   4269  O   PHE B 422      13.008  53.335  19.024  3.00  0.00      A    O  
ATOM   4270  CB  PHE B 422      12.634  51.181  21.305  7.00  0.00      A    C  
ATOM   4271  CG  PHE B 422      12.988  51.890  22.558  7.00  0.00      A    C  
ATOM   4272  CD1 PHE B 422      12.057  51.974  23.624  7.00  0.00      A    C  
ATOM   4273  CD2 PHE B 422      14.218  52.447  22.732  7.00  0.00      A    C  
ATOM   4274  CE1 PHE B 422      12.358  52.622  24.786  7.00  0.00      A    C  
ATOM   4275  CE2 PHE B 422      14.547  53.051  23.931  7.00  0.00      A    C  
ATOM   4276  CZ  PHE B 422      13.619  53.179  24.960  7.00  0.00      A    C  
ATOM   4277  N   SER B 423      11.911  54.331  20.739  2.00  0.00      A    N  
ATOM   4278  CA  SER B 423      12.542  55.620  20.483  2.00  0.00      A    C  
ATOM   4279  C   SER B 423      12.528  56.410  21.788  2.00  0.00      A    C  
ATOM   4280  O   SER B 423      11.830  56.069  22.746  2.00  0.00      A    O  
ATOM   4281  CB  SER B 423      11.763  56.410  19.416  2.00  0.00      A    C  
ATOM   4282  OG  SER B 423      10.478  56.722  19.927  2.00  0.00      A    O  
ATOM   4283  N   VAL B 424      13.276  57.510  21.810 12.00  0.00      A    N  
ATOM   4284  CA  VAL B 424      13.353  58.388  22.971 12.00  0.00      A    C  
ATOM   4285  C   VAL B 424      13.169  59.856  22.606 12.00  0.00      A    C  
ATOM   4286  O   VAL B 424      13.188  60.230  21.412 12.00  0.00      A    O  
ATOM   4287  CB  VAL B 424      14.676  58.205  23.759 10.00  0.00      A    C  
ATOM   4288  CG1 VAL B 424      14.870  56.763  24.182 10.00  0.00      A    C  
ATOM   4289  CG2 VAL B 424      15.868  58.713  22.936 10.00  0.00      A    C  
ATOM   4290  N   ALA B 425      12.958  60.673  23.634 12.00  0.00      A    N  
ATOM   4291  CA  ALA B 425      12.831  62.096  23.505 12.00  0.00      A    C  
ATOM   4292  C   ALA B 425      13.789  62.790  24.436 12.00  0.00      A    C  
ATOM   4293  O   ALA B 425      14.201  62.186  25.470 12.00  0.00      A    O  
ATOM   4294  CB  ALA B 425      11.440  62.522  23.857 12.00  0.00      A    C  
ATOM   4295  N   TYR B 426      14.173  64.012  24.045  3.00  0.00      A    N  
ATOM   4296  CA  TYR B 426      15.189  64.795  24.709  3.00  0.00      A    C  
ATOM   4297  C   TYR B 426      14.748  66.162  25.152  3.00  0.00      A    C  
ATOM   4298  O   TYR B 426      13.840  66.798  24.551  3.00  0.00      A    O  
ATOM   4299  CB  TYR B 426      16.379  65.005  23.726  3.00  0.00      A    C  
ATOM   4300  CG  TYR B 426      16.921  63.832  23.008  3.00  0.00      A    C  
ATOM   4301  CD1 TYR B 426      17.617  62.844  23.689  6.00  0.00      A    C  
ATOM   4302  CD2 TYR B 426      16.821  63.733  21.626  6.00  0.00      A    C  
ATOM   4303  CE1 TYR B 426      18.168  61.798  23.037  6.00  0.00      A    C  
ATOM   4304  CE2 TYR B 426      17.346  62.620  20.960  6.00  0.00      A    C  
ATOM   4305  CZ  TYR B 426      18.031  61.670  21.678  6.00  0.00      A    C  
ATOM   4306  OH  TYR B 426      18.627  60.597  20.998  6.00  0.00      A    O  
ATOM   4307  N   GLU B 427      15.447  66.665  26.153  8.00  0.00      A    N  
ATOM   4308  CA  GLU B 427      15.230  67.993  26.693  8.00  0.00      A    C  
ATOM   4309  C   GLU B 427      16.573  68.578  27.105  8.00  0.00      A    C  
ATOM   4310  O   GLU B 427      17.477  67.848  27.495  8.00  0.00      A    O  
ATOM   4311  CB  GLU B 427      14.307  67.835  27.923  8.00  0.00      A    C  
ATOM   4312  CG  GLU B 427      13.924  69.075  28.622  8.00  0.00      A    C  
ATOM   4313  CD  GLU B 427      12.931  68.795  29.746  9.00  0.00      A    C  
ATOM   4314  OE1 GLU B 427      12.277  67.751  29.791  9.00  0.00      A    O  
ATOM   4315  OE2 GLU B 427      12.881  69.663  30.599  9.00  0.00      A    O1-
ATOM   4316  N   LEU B 428      16.717  69.876  27.046 12.00  0.00      A    N  
ATOM   4317  CA  LEU B 428      18.011  70.511  27.395 12.00  0.00      A    C  
ATOM   4318  C   LEU B 428      18.334  70.314  28.881 12.00  0.00      A    C  
ATOM   4319  O   LEU B 428      17.455  70.391  29.742 12.00  0.00      A    O  
ATOM   4320  CB  LEU B 428      17.941  72.012  27.115 10.00  0.00      A    C  
ATOM   4321  CG  LEU B 428      19.205  72.826  27.325 10.00  0.00      A    C  
ATOM   4322  CD1 LEU B 428      20.167  72.508  26.194 10.00  0.00      A    C  
ATOM   4323  CD2 LEU B 428      18.836  74.288  27.304 10.00  1.00      A    C  
ATOM   4324  N   PHE B 429      19.598  70.002  29.176  3.00  0.00      A    N  
ATOM   4325  CA  PHE B 429      20.112  69.924  30.537  3.00  0.00      A    C  
ATOM   4326  C   PHE B 429      19.722  71.145  31.341  3.00  0.00      A    C  
ATOM   4327  O   PHE B 429      19.852  72.284  30.880  3.00  1.00      A    O  
ATOM   4328  CB  PHE B 429      21.666  69.810  30.494  7.00  1.00      A    C  
ATOM   4329  CG  PHE B 429      22.313  69.672  31.851  7.00  1.00      A    C  
ATOM   4330  CD1 PHE B 429      22.406  68.458  32.438  7.00  1.00      A    C  
ATOM   4331  CD2 PHE B 429      22.836  70.776  32.515  7.00  1.00      A    C  
ATOM   4332  CE1 PHE B 429      22.986  68.342  33.706  7.00  1.00      A    C  
ATOM   4333  CE2 PHE B 429      23.395  70.651  33.775  7.00  1.00      A    C  
ATOM   4334  CZ  PHE B 429      23.475  69.440  34.347  7.00  1.00      A    C  
ATOM   4335  N   HIS B 430      19.295  70.879  32.568  4.00  0.00      A    N  
ATOM   4336  CA  HIS B 430      18.816  71.886  33.505  3.00  0.00      A    C  
ATOM   4337  C   HIS B 430      19.689  71.953  34.785  3.00  0.00      A    C  
ATOM   4338  O   HIS B 430      19.505  71.154  35.680  3.00  0.00      A    O  
ATOM   4339  CB  HIS B 430      17.400  71.492  33.949  3.00  0.00      A    C  
ATOM   4340  CG  HIS B 430      16.404  71.565  32.838  4.00  0.00      A    C  
ATOM   4341  CD2 HIS B 430      15.566  70.640  32.328  4.00  0.00      A    C  
ATOM   4342  ND1 HIS B 430      16.212  72.709  32.100  4.00  1.00      A    N  
ATOM   4343  CE1 HIS B 430      15.311  72.469  31.161  4.00  0.00      A    C  
ATOM   4344  NE2 HIS B 430      14.886  71.226  31.299  4.00  0.00      A    N  
ATOM   4345  N   PRO B 431      20.554  72.959  34.882  3.00  0.00      A    N  
ATOM   4346  CA  PRO B 431      21.425  73.076  36.092  3.00  0.00      A    C  
ATOM   4347  C   PRO B 431      20.604  73.330  37.335  3.00  0.00      A    C  
ATOM   4348  O   PRO B 431      21.028  72.889  38.403  3.00  1.00      A    O  
ATOM   4349  CB  PRO B 431      22.388  74.214  35.764  3.00  0.00      A    C  
ATOM   4350  CG  PRO B 431      22.217  74.528  34.304  3.00  1.00      A    C  
ATOM   4351  CD  PRO B 431      20.901  73.930  33.847  3.00  1.00      A    C  
ATOM   4352  N   ASP B 432      19.428  73.992  37.220  8.00  0.00      A    N  
ATOM   4353  CA  ASP B 432      18.511  74.104  38.368  9.00  1.00      A    C  
ATOM   4354  C   ASP B 432      18.039  72.769  38.886  8.00  1.00      A    C  
ATOM   4355  O   ASP B 432      17.717  72.645  40.081  8.00  1.00      A    O  
ATOM   4356  CB  ASP B 432      17.329  75.061  38.111  9.00  1.00      A    C  
ATOM   4357  CG  ASP B 432      16.482  74.691  36.876  9.00  1.00      A    C  
ATOM   4358  OD1 ASP B 432      16.977  73.946  36.016  9.00  0.00      A    O  
ATOM   4359  OD2 ASP B 432      15.348  75.190  36.712  9.00  1.00      A    O1-
ATOM   4360  N   GLU B 433      17.969  71.739  38.039  8.00  0.00      A    N  
ATOM   4361  CA  GLU B 433      17.456  70.455  38.444  8.00  1.00      A    C  
ATOM   4362  C   GLU B 433      18.567  69.497  38.811  8.00  1.00      A    C  
ATOM   4363  O   GLU B 433      18.368  68.576  39.612  8.00  1.00      A    O  
ATOM   4364  CB  GLU B 433      16.597  69.808  37.360  8.00  1.00      A    C  
ATOM   4365  CG  GLU B 433      15.225  70.448  37.237  8.00  1.00      A    C  
ATOM   4366  CD  GLU B 433      14.309  69.712  36.302  9.00  0.00      A    C  
ATOM   4367  OE1 GLU B 433      14.004  68.522  36.536  9.00  1.00      A    O  
ATOM   4368  OE2 GLU B 433      13.894  70.326  35.315  9.00  0.00      A    O1-
ATOM   4369  N   PHE B 434      19.709  69.682  38.164  3.00  0.00      A    N  
ATOM   4370  CA  PHE B 434      20.750  68.669  38.163  3.00  1.00      A    C  
ATOM   4371  C   PHE B 434      22.138  69.143  38.620  3.00  1.00      A    C  
ATOM   4372  O   PHE B 434      23.027  68.280  38.798  3.00  1.00      A    O  
ATOM   4373  CB  PHE B 434      20.851  68.043  36.742  7.00  1.00      A    C  
ATOM   4374  CG  PHE B 434      19.525  67.486  36.201  7.00  0.00      A    C  
ATOM   4375  CD1 PHE B 434      18.789  66.534  36.900  7.00  1.00      A    C  
ATOM   4376  CD2 PHE B 434      19.056  67.876  34.944  7.00  0.00      A    C  
ATOM   4377  CE1 PHE B 434      17.596  66.020  36.395  7.00  1.00      A    C  
ATOM   4378  CE2 PHE B 434      17.873  67.351  34.433  7.00  0.00      A    C  
ATOM   4379  CZ  PHE B 434      17.130  66.433  35.155  7.00  0.00      A    C  
ATOM   4380  N   GLY B 435      22.333  70.454  38.832  5.00  1.00      A    N  
ATOM   4381  CA  GLY B 435      23.626  71.029  39.287  5.00  1.00      A    C  
ATOM   4382  C   GLY B 435      24.455  71.682  38.172  5.00  1.00      A    C  
ATOM   4383  O   GLY B 435      24.204  71.422  36.988  5.00  0.00      A    O  
ATOM   4384  N   THR B 436      25.447  72.522  38.558  2.00  1.00      A    N  
ATOM   4385  CA  THR B 436      26.357  73.242  37.604  2.00  1.00      A    C  
ATOM   4386  C   THR B 436      27.672  72.504  37.207  2.00  1.00      A    C  
ATOM   4387  O   THR B 436      28.180  71.611  37.905  2.00  1.00      A    O  
ATOM   4388  CB  THR B 436      26.780  74.637  38.152  2.00  1.00      A    C  
ATOM   4389  CG2 THR B 436      25.644  75.663  38.028  2.00  1.00      A    C  
ATOM   4390  OG1 THR B 436      27.176  74.515  39.533  2.00  1.00      A    O  
END
